# Supplementary material for: Photochromic luminescence of organic crystals arising from subtle molecular rearrangement
Source: Nat Commun. 2024 Jun 13;15:5054. doi: 10.1038/s41467-024-48728-w (PMC11176386; doi:10.1038/s41467-024-48728-w)
Supplement: Supplementary file 6 — Source Data [file 41467_2024_48728_MOESM6_ESM.xlsx]

## Sheet: Figure 2b
Exposure time (s)	0		1		3		5		10		20		50		100		150		250		500		1000
Wavelength (nm)	Intensity	Wavelength (nm)	Intensity	Wavelength (nm)	Intensity	Wavelength (nm)	Intensity	Wavelength (nm)	Intensity	Wavelength (nm)	Intensity	Wavelength (nm)	Intensity	Wavelength (nm)	Intensity	Wavelength (nm)	Intensity	Wavelength (nm)	Intensity	Wavelength (nm)	Intensity	Wavelength (nm)	Intensity
380	266539	380	273690	380	289676	380	300363	380	304404	380	326224	380	354601	380	371741	380	402630	380	592108	380	711272	380	905957
385	234580	385	255279	385	300821	385	313205	385	327588	385	374561	385	469264	385	511889	385	604328	385	934391	385	1.12847e+06	385	1.4043e+06
390	244541	390	284754	390	380971	390	435220	390	503988	390	586451	390	806568	390	982873	390	1.1751e+06	390	1.79925e+06	390	2.21005e+06	390	2.63802e+06
395	210114	395	243767	395	322093	395	369206	395	439514	395	532298	395	748238	395	933379	395	1.11602e+06	395	1.7777e+06	395	2.32919e+06	395	2.98592e+06
400	192156	400	241733	400	309739	400	381743	400	463540	400	573416	400	861888	400	1.07563e+06	400	1.33092e+06	400	2.08124e+06	400	2.98908e+06	400	3.8111e+06
405	222990	405	284588	405	405442	405	485106	405	600291	405	734322	405	1.16153e+06	405	1.46516e+06	405	1.83129e+06	405	2.84847e+06	405	4.05118e+06	405	5.20049e+06
410	208847	410	291697	410	407878	410	495454	410	617736	410	777309	410	1.19309e+06	410	1.54176e+06	410	1.90016e+06	410	3.01234e+06	410	4293800	410	5.55809e+06
415	238068	415	324312	415	451246	415	569482	415	694711	415	876635	415	1.34355e+06	415	1.72285e+06	415	2154948	415	3.33996e+06	415	4.77899e+06	415	6086870
420	236137	420	327214	420	459531	420	563960	420	695888	420	901660	420	1391115	420	1.7987e+06	420	2.23594e+06	420	3.46371e+06	420	4.87612e+06	420	6167190
425	221646	425	289179	425	428479	425	528513	425	651154	425	836564	425	1.29728e+06	425	1.63795e+06	425	2.06011e+06	425	3.26762e+06	425	4642423	425	5768895
430	218870	430	305517	430	421265	430	544469	430	639625	430	848100	430	1.28585e+06	430	1657353	430	2.08821e+06	430	3.25272e+06	430	4584076	430	5.67449e+06
435	226447	435	307426	435	430579	435	546155	435	673763	435	838996	435	1.31744e+06	435	1.68071e+06	435	2.08837e+06	435	3.27475e+06	435	4513086	435	5.52741e+06
440	211256	440	284555	440	416491	440	520369	440	607295	440	828723	440	1.22718e+06	440	1.53151e+06	440	1.96529e+06	440	3069192	440	4.1577e+06	440	5091938
445	209645	445	281330	445	395706	445	495672	445	607146	445	805897	445	1.17246e+06	445	1.53796e+06	445	1899894	445	2.97101e+06	445	4.12307e+06	445	4995836
450	191121	450	251388	450	355875	450	453457	450	557624	450	695128	450	1.07076e+06	450	1.32806e+06	450	1.66881e+06	450	2.65428e+06	450	3.55457e+06	450	4.25995e+06
455	165215	455	222799	455	311955	455	395031	455	482189	455	608645	455	920569	455	1.15891e+06	455	1.44481e+06	455	2.26846e+06	455	3.02694e+06	455	3.60455e+06
460	151455	460	205365	460	291805	460	349648	460	429631	460	564990	460	825744	460	1.04548e+06	460	1.29309e+06	460	2.03511e+06	460	2.62214e+06	460	3.19902e+06
465	140770	465	196290	465	270929	465	336687	465	413172	465	506829	465	773877	465	966354	465	1.19124e+06	465	1.84876e+06	465	2.42533e+06	465	2.85808e+06
470	130473	470	179016	470	254425	470	299889	470	373115	470	473568	470	705101	470	879366	470	1075517	470	1.68515e+06	470	2183913	470	2529280
475	127566	475	169739	475	232513	475	277713	475	336770	475	415667	475	630560	475	769400	475	952601	475	1495694	475	1.91861e+06	475	2248084
480	127772	480	155319	480	216681	480	268253	480	314901	480	397354	480	572857	480	707612	480	861425	480	1.33451e+06	480	1.69497e+06	480	1.9993e+06
485	112570	485	147754	485	194250	485	248902	485	288930	485	354707	485	528930	485	646142	485	757166	485	1.18324e+06	485	1.50348e+06	485	1.75899e+06
490	109649	490	132066	490	183576	490	222253	490	265622	490	320569	490	469973	490	548638	490	688077	490	1.02419e+06	490	1.30283e+06	490	1.5393e+06
495	107435	495	135668	495	163924	495	206916	495	238578	495	293275	495	421207	495	510720	495	607591	495	911182	495	1.17815e+06	495	1.36423e+06
500	92560.7	500	118326	500	151582	500	180574	500	209494	500	273572	500	373061	500	446614	500	560339	500	820373	500	1.03638e+06	500	1.18799e+06
505	142880	505	158038	505	183734	505	218400	505	247497	505	275289	505	376206	505	431700	505	506375	505	732454	505	931454	505	1.04541e+06
510	648810	510	631163	510	657607	510	652930	510	678317	510	647303	510	652335	510	697796	510	723770	510	686078	510	834575	510	939217
515	1.2001e+06	515	1.15944e+06	515	1.17719e+06	515	1.13165e+06	515	1.13424e+06	515	1.03244e+06	515	1.02609e+06	515	1.00143e+06	515	1.01091e+06	515	683777	515	777697	515	811342
520	597224	520	596386	520	624407	520	616558	520	641475	520	624805	520	644079	520	631134	520	657672	520	583783	520	650018	520	735103
525	337279	525	338569	525	359183	525	359237	525	388566	525	380098	525	428462	525	442770	525	473931	525	490131	525	595346	525	643556
530	319891	530	334931	530	362478	530	340634	530	374321	530	364726	530	410214	530	408249	530	452694	530	425423	530	500460	530	552105
535	423535	535	426152	535	462606	535	420626	535	446570	535	426169	535	445823	535	449037	535	479590	535	400460	535	469150	535	495307
540	468568	540	475583	540	459284	540	480030	540	483530	540	470254	540	478057	540	475080	540	467996	540	363987	540	410151	540	464166
545	546060	545	564469	545	564685	545	546291	545	564748	545	520548	545	520036	545	496980	545	491234	545	331879	545	369816	545	376756
550	513634	550	517893	550	538285	550	512501	550	525984	550	495213	550	489119	550	471565	550	482033	550	305406	550	356160	550	353977
555	451173	555	457931	555	470865	555	460764	555	464588	555	434594	555	429202	555	436892	555	426160	555	284203	555	303757	555	319542
560	449291	560	471415	560	445458	560	442542	560	457127	560	419099	560	410109	560	398888	560	399727	560	250020	560	267484	560	279563
565	359021	565	354076	565	376967	565	335393	565	353050	565	339445	565	334312	565	341364	565	332816	565	220783	565	252959	565	256776
570	310566	570	294125	570	306899	570	301087	570	305586	570	291354	570	293076	570	281410	570	277936	570	212424	570	212520	570	224753
575	310294	575	305463	575	301260	575	278670	575	311280	575	277337	575	279774	575	280025	575	274122	575	200466	575	205248	575	216039
580	387939	580	377579	580	346474	580	344547	580	334809	580	321421	580	292952	580	291149	580	286408	580	204929	580	190002	580	187814
585	717275	585	660156	585	610901	585	586766	585	578548	585	507467	585	484781	585	418394	585	385105	585	302924	585	220225	585	171800
590	1.69811e+06	590	1.52286e+06	590	1.44835e+06	590	1.29104e+06	590	1.25296e+06	590	1.08408e+06	590	979111	590	859190	590	795780	590	623881	590	320129	590	169977
595	1.78478e+06	595	1.62088e+06	595	1.48125e+06	595	1.35462e+06	595	1.3544e+06	595	1129148	595	1.01061e+06	595	884724	595	797929	595	612084	595	343951	595	153314
600	1.5243e+06	600	1.35834e+06	600	1.27204e+06	600	1.14562e+06	600	1.12836e+06	600	967955	600	893804	600	765233	600	670772	600	578391	600	313608	600	151504
605	1.44416e+06	605	1.33318e+06	605	1.2145e+06	605	1.09669e+06	605	1.03619e+06	605	897537	605	831699	605	716393	605	657368	605	554287	605	281946	605	140524
610	1.2659e+06	610	1134720	610	1.04444e+06	610	972754	610	909514	610	815638	610	719388	610	663106	610	577650	610	486626	610	266603	610	128871
615	1.04191e+06	615	963572	615	854440	615	806676	615	789635	615	658553	615	577856	615	541813	615	495923	615	409257	615	211496	615	96121.5
620	1.0144e+06	620	849568	620	806154	620	729786	620	697654	620	621449	620	565627	620	516549	620	450078	620	367601	620	217977	620	97549.1
625	993390	625	909734	625	829416	625	736616	625	746535	625	630091	625	560808	625	492868	625	469917	625	362636	625	202333	625	107093
630	1.08714e+06	630	958217	630	899173	630	840347	630	753489	630	675942	630	623908	630	535049	630	470552	630	398402	630	233335	630	97068.2
635	1.22608e+06	635	1084874	635	1.05593e+06	635	940025	635	866909	635	764517	635	704107	635	628411	635	542431	635	482673	635	230975	635	93624.1
640	1.40068e+06	640	1.25368e+06	640	1.18078e+06	640	1.03641e+06	640	986207	640	879986	640	790549	640	633876	640	596516	640	479620	640	232892	640	97977.6
645	1.87021e+06	645	1.61281e+06	645	1.52442e+06	645	1.34846e+06	645	1.27898e+06	645	1104658	645	985637	645	868608	645	705074	645	639950	645	292795	645	108266
650	2500578	650	2.24311e+06	650	2.03505e+06	650	1.82533e+06	650	1.7955e+06	650	1.49112e+06	650	1.40293e+06	650	1.13808e+06	650	1.02773e+06	650	830470	650	377793	650	112715
655	2.27742e+06	655	2.03886e+06	655	1.8642e+06	655	1683307	655	1.58941e+06	655	1401810	655	1.25867e+06	655	1.04836e+06	655	927587	655	808182	655	370479	655	120462
660	1.77596e+06	660	1.54858e+06	660	1.44327e+06	660	1.29333e+06	660	1.28236e+06	660	1.06128e+06	660	957960	660	821687	660	766868	660	625935	660	302958	660	96590.7
665	1.53183e+06	665	1.31165e+06	665	1.23584e+06	665	1126519	665	1083280	665	904069	665	783262	665	706471	665	641521	665	542095	665	278316	665	89722.2
670	1268748	670	1.1318e+06	670	1.04068e+06	670	934300	670	877624	670	794565	670	670821	670	585714	670	572099	670	480112	670	223496	670	96704
675	1.09581e+06	675	944296	675	856787	675	796796	675	760958	675	670453	675	621376	675	544980	675	454680	675	420076	675	196109	675	89588.6
680	882387	680	806405	680	748246	680	708876	680	645788	680	585515	680	497124	680	431414	680	381510	680	325364	680	125569	680	37626.8
685	846825	685	702928	685	689081	685	635592	685	628233	685	478230	685	450393	685	373756	685	329071	685	298270	685	106053	685	42185
690	839032	690	764319	690	659608	690	600750	690	579400	690	512300	690	442305	690	433485	690	330548	690	268994	690	136100	690	40725
695	837688	695	771759	695	627585	695	594781	695	544900	695	479429	695	430880	695	363048	695	299235	695	270569	695	133244	695	37220.2
700	894405	700	757476	700	685507	700	625520	700	540586	700	485033	700	471638	700	342215	700	275820	700	289263	700	123276	700	40822.3
705	827699	705	783050	705	691612	705	600970	705	553536	705	530226	705	419093	705	352254	705	363738	705	285920	705	132437	705	39243
710	844346	710	715621	710	688558	710	648115	710	650368	710	491776	710	456240	710	386577	710	327323	710	266258	710	129303	710	35427.1
715	899123	715	764086	715	720697	715	635278	715	608847	715	468541	715	525713	715	369062	715	360348	715	274390	715	130873	715	27403.9
720	976066	720	891084	720	827400	720	699665	720	648604	720	573953	720	514131	720	421812	720	359897	720	348938	720	159376	720	40776.5
725	976319	725	819985	725	732254	725	663781	725	657323	725	542216	725	494654	725	437410	725	448566	725	315486	725	165565	725	25200.5
730	837468	730	637294	730	614705	730	622507	730	595517	730	475910	730	411192	730	346034	730	350559	730	262843	730	101511	730	40135.4
735	748528	735	574181	735	540828	735	487042	735	435818	735	395644	735	361385	735	243521	735	254860	735	225488	735	64565.7	735	27895.5
740	611718	740	474225	740	419328	740	359531	740	432425	740	373428	740	261616	740	235110	740	225784	740	174610	740	121955	740	15191.5
745	483879	745	369879	745	390299	745	332214	745	385174	745	282350	745	254805	745	188254	745	180578	745	106609	745	69372.1	745	16553.1
750	358969	750	329855	750	306354	750	270972	750	282165	750	188893	750	173302	750	191670	750	168487	750	125064	750	50853.9	750	11897.2
755	339210	755	340918	755	214564	755	252996	755	205803	755	168895	755	210395	755	129797	755	120729	755	113419	755	65561.1	755	12991.9
760	378701	760	326627	760	245942	760	252543	760	238537	760	179909	760	103367	760	134512	760	147161	760	110368	760	70959.1	760	42624.5
765	334010	765	307894	765	296977	765	232485	765	193738	765	162363	765	153035	765	143700	765	100744	765	96198.6	765	45753.1	765	3852.39
770	293193	770	239576	770	211879	770	217801	770	185583	770	162223	770	136950	770	104470	770	103869	770	90882.8	770	37652.7	770	16734.5
775	277737	775	290178	775	239063	775	257700	775	196204	775	167473	775	160348	775	126152	775	121928	775	53755.5	775	26816.3	775	13500.7
780	226093	780	233446	780	181227	780	164818	780	166919	780	137145	780	121747	780	99222.4	780	108132	780	72713.9	780	34207.1	780	24603.9
785	277072	785	246988	785	200381	785	100421	785	186058	785	94699.6	785	104503	785	132438	785	115744	785	95465.9	785	15856	785	0
790	254652	790	178789	790	185201	790	149088	790	214890	790	125284	790	141557	790	109963	790	121538	790	80185.5	790	23016.2	790	5720.94
795	253091	795	194330	795	239597	795	148898	795	124796	795	150623	795	116940	795	119798	795	100766	795	31489.3	795	37525.3	795	6268.7
800	193845	800	247508	800	157767	800	82788.5	800	172277	800	61593.5	800	150390	800	111026	800	90313.2	800	103247	800	13750.4	800	0

## Sheet: Figure 2c
Exposure time (s)	x	y
1000	0.50239	0.39063
500	0.47693	0.3794
250	0.44664	0.36039
150	0.42094	0.3411
100	0.40026	0.32683
50	0.36409	0.29505
20	0.3165	0.24949
10	0.28436	0.2189
5	0.25841	0.1937
3	0.21615	0.1321
1	0.18206	0.10537
0	0.16677	0.09085

## Sheet: Figure 2d
wavelength (nm)	420		515		595		650		725
time (ns)	counts	time (ns)	counts	time (ns)	counts	time (ns)	counts	time (ns)	counts
225000	0	325000	42454	0	217476	0	33108	0	5272
250000	150310	350000	31469	25000	194251	10000	274383	10000	38160
275000	25898	375000	23758	50000	117532	20000	203368	20000	26278
300000	10191	400000	18547	75000	75995	30000	158698	30000	19702
325000	6118	425000	14613	100000	52387	40000	128286	40000	15626
350000	4520	450000	11857	125000	38511	50000	103431	50000	12411
375000	3583	475000	9756	150000	28882	60000	85469	60000	10218
400000	2894	500000	8164	175000	22103	70000	71836	70000	8296
425000	2466	525000	6741	200000	17491	80000	59971	80000	7013
450000	2093	550000	5787	225000	14136	90000	51394	90000	6004
475000	1800	575000	5030	250000	11684	100000	44360	100000	5201
500000	1548	600000	4146	275000	9544	110000	38967	110000	4336
525000	1423	625000	3714	300000	8057	120000	33673	120000	3806
550000	1355	650000	3189	325000	6889	130000	29589	130000	3398
575000	1186	675000	2838	350000	5905	140000	26178	140000	3032
600000	1071	700000	2541	375000	5100	150000	23343	150000	2620
625000	1072	725000	2203	400000	4381	160000	21083	160000	2425
650000	922	750000	2018	425000	3818	170000	18765	170000	2204
675000	863	775000	1821	450000	3430	180000	17129	180000	1954
700000	836	800000	1657	475000	3046	190000	15500	190000	1782
725000	736	825000	1524	500000	2670	200000	14242	200000	1613
750000	715	850000	1407	525000	2439	210000	12920	210000	1474
775000	709	875000	1254	550000	2154	220000	11839	220000	1302
800000	673	900000	1129	575000	2006	230000	10630	230000	1250
825000	641	925000	1008	600000	1773	240000	10007	240000	1147
850000	556	950000	921	625000	1678	250000	9258	250000	996
875000	533	975000	912	650000	1493	260000	8535	260000	995
900000	613	1000000	847	675000	1365	270000	7787	270000	935
925000	554	1025000	758	700000	1382	280000	7320	280000	818
950000	478	1050000	713	725000	1196	290000	6844	290000	764
975000	526	1075000	651	750000	1105	300000	6267	300000	740
1000000	406	1100000	632	775000	1041	310000	6020	310000	665
1025000	478	1125000	619	800000	956	320000	5510	320000	660
1050000	432	1150000	555	825000	895	330000	5266	330000	608
1075000	400	1175000	546	850000	807	340000	4937	340000	574
1100000	444	1200000	519	875000	741	350000	4567	350000	563
1125000	425	1225000	494	900000	740	360000	4416	360000	522
1150000	380	1250000	384	925000	658	370000	4098	370000	498
1175000	357	1275000	391	950000	628	380000	3962	380000	418
1200000	347	1300000	417	975000	615	390000	3700	390000	421
1225000	320	1325000	365	1000000	557	400000	3453	400000	381
1250000	310	1350000	344	1025000	555	410000	3302	410000	394
1275000	310	1375000	355	1050000	563	420000	3089	420000	374
1300000	303	1400000	343	1075000	496	430000	2985	430000	347
1325000	322	1425000	309	1100000	422	440000	2872	440000	304
1350000	296	1450000	340	1125000	439	450000	2723	450000	302
1375000	277	1475000	317	1150000	391	460000	2650	460000	265
1400000	285	1500000	309	1175000	391	470000	2473	470000	284
1425000	269	1525000	287	1200000	394	480000	2344	480000	289
1450000	254	1550000	252	1225000	360	490000	2180	490000	246
1475000	269	1575000	255	1250000	367	500000	2108	500000	270
1500000	261	1600000	269	1275000	289	510000	2019	510000	239
1525000	272	1625000	250	1300000	352	520000	1943	520000	241
1550000	228	1650000	206	1325000	307	530000	1938	530000	216
1575000	238	1675000	215	1350000	293	540000	1817	540000	197
1600000	229	1700000	166	1375000	290	550000	1737	550000	210
1625000	230	1725000	209	1400000	280	560000	1696	560000	201
1650000	205	1750000	196	1425000	261	570000	1644	570000	190
1675000	214	1775000	193	1450000	272	580000	1489	580000	168
1700000	192	1800000	173	1475000	230	590000	1429	590000	170
1725000	208	1825000	155	1500000	231	600000	1472	600000	149
1750000	216	1850000	169	1525000	223	610000	1348	610000	150
1775000	188	1875000	146	1550000	208	620000	1345	620000	158
1800000	225	1900000	162	1575000	190	630000	1263	630000	150
1825000	167	1925000	142	1600000	195	640000	1288	640000	123
1850000	187	1950000	153	1625000	194	650000	1208	650000	141
1875000	175	1975000	132	1650000	176	660000	1187	660000	116
1900000	140	2000000	121	1675000	175	670000	1087	670000	126
1925000	159	2025000	136	1700000	173	680000	1125	680000	145
1950000	155	2050000	116	1725000	159	690000	1044	690000	99
1975000	178	2075000	126	1750000	160	700000	1011	700000	121
2000000	142	2100000	155	1775000	147	710000	946	710000	97
2025000	132	2125000	113	1800000	163	720000	1035	720000	89
2050000	153	2150000	112	1825000	121	730000	897	730000	103
2075000	163	2175000	146	1850000	138	740000	822	740000	95
2100000	155	2200000	136	1875000	122	750000	887	750000	92
2125000	186	2225000	106	1900000	136	760000	835	760000	97
2150000	142	2250000	128	1925000	139	770000	757	770000	99
2175000	148	2275000	117	1950000	134	780000	783	780000	102
2200000	139	2300000	105	1975000	120	790000	765	790000	88
2225000	148	2325000	82	2000000	111	800000	807	800000	82
2250000	152	2350000	99	2025000	115	810000	740	810000	82
2275000	127	2375000	88	2050000	97	820000	682	820000	83
2300000	114	2400000	88	2075000	98	830000	675	830000	90
2325000	135	2425000	71	2100000	100	840000	695	840000	75
2350000	116	2450000	89	2125000	101	850000	611	850000	66
2375000	118	2475000	85	2150000	123	860000	616	860000	71
2400000	132	2500000	92	2175000	107	870000	666	870000	71
2425000	100	2525000	82	2200000	105	880000	607	880000	94
2450000	111	2550000	81	2225000	96	890000	571	890000	84
2475000	114	2575000	68	2250000	90	900000	571	900000	52
2500000	115	2600000	101	2275000	84	910000	528	910000	50
2525000	130	2625000	74	2300000	83	920000	577	920000	64
2550000	131	2650000	87	2325000	90	930000	554	930000	65
2575000	97	2675000	67	2350000	99	940000	525	940000	57
2600000	116	2700000	64	2375000	81	950000	491	950000	50
2625000	91	2725000	76	2400000	78	960000	523	960000	60
2650000	97	2750000	67	2425000	91	970000	486	970000	43
2675000	111	2775000	58	2450000	93	980000	484	980000	72
2700000	96	2800000	42	2475000	69	990000	479	990000	53
2725000	101	2825000	68	2500000	87	1000000	452	1000000	79
2750000	101	2850000	66	2525000	70	1010000	448	1010000	45
2775000	105	2875000	57	2550000	59	1020000	456	1020000	51
2800000	88	2900000	72	2575000	60	1030000	425	1030000	43
2825000	98	2925000	58	2600000	63	1040000	408	1040000	45
2850000	83	2950000	64	2625000	64	1050000	423	1050000	68
2875000	89	2975000	65	2650000	64	1060000	412	1060000	42
2900000	95	3000000	49	2675000	67	1070000	354	1070000	45
2925000	94	3025000	51	2700000	56	1080000	364	1080000	37
2950000	88	3050000	60	2725000	53	1090000	375	1090000	44
2975000	87	3075000	57	2750000	68	1100000	368	1100000	46
3000000	104	3100000	74	2775000	66	1110000	343	1110000	34
3025000	97	3125000	55	2800000	53	1120000	332	1120000	38
3050000	78	3150000	62	2825000	52	1130000	353	1130000	36
3075000	89	3175000	44	2850000	60	1140000	348	1140000	25
3100000	82	3200000	44	2875000	49	1150000	342	1150000	37
3125000	68	3225000	52	2900000	50	1160000	332	1160000	49
3150000	72	3250000	47	2925000	58	1170000	315	1170000	41
3175000	70	3275000	42	2950000	44	1180000	276	1180000	41
3200000	86	3300000	57	2975000	66	1190000	317	1190000	38
3225000	79	3325000	45	3000000	46	1200000	283	1200000	33
3250000	55	3350000	43	3025000	47	1210000	273	1210000	24
3275000	66	3375000	55	3050000	41	1220000	261	1220000	24
3300000	70	3400000	42	3075000	50	1230000	266	1230000	36
3325000	69	3425000	38	3100000	45	1240000	253	1240000	40
3350000	65	3450000	33	3125000	48	1250000	277	1250000	32
3375000	61	3475000	50	3150000	46	1260000	260	1260000	28
3400000	79	3500000	41	3175000	41	1270000	257	1270000	30
3425000	75	3525000	50	3200000	52	1280000	297	1280000	28
3450000	50	3550000	50	3225000	48	1290000	250	1290000	35
3475000	55	3575000	37	3250000	50	1300000	278	1300000	21
3500000	64	3600000	33	3275000	40	1310000	195	1310000	25
3525000	72	3625000	41	3300000	32	1320000	252	1320000	37
3550000	61	3650000	31	3325000	36	1330000	227	1330000	24
3575000	70	3675000	42	3350000	35	1340000	234	1340000	22
3600000	58	3700000	40	3375000	29	1350000	212	1350000	25
3625000	74	3725000	42	3400000	34	1360000	230	1360000	26
3650000	55	3750000	35	3425000	40	1370000	202	1370000	29
3675000	55	3775000	43	3450000	43	1380000	217	1380000	36
3700000	50	3800000	43	3475000	27	1390000	206	1390000	22
3725000	60	3825000	36	3500000	33	1400000	194	1400000	19
3750000	43	3850000	30	3525000	27	1410000	238	1410000	32
3775000	52	3875000	30	3550000	32	1420000	200	1420000	20
3800000	38	3900000	43	3575000	41	1430000	199	1430000	24
3825000	47	3925000	34	3600000	29	1440000	191	1440000	32
3850000	51	3950000	41	3625000	34	1450000	208	1450000	30
3875000	46	3975000	35	3650000	44	1460000	167	1460000	24
3900000	51	4000000	38	3675000	21	1470000	190	1470000	17
3925000	42	4025000	29	3700000	41	1480000	167	1480000	20
3950000	44	4050000	33	3725000	29	1490000	184	1490000	23
3975000	50	4075000	33	3750000	25	1500000	176	1500000	18
4000000	46	4100000	41	3775000	29	1510000	170	1510000	22
4025000	52	4125000	33	3800000	25	1520000	186	1520000	11
4050000	52	4150000	41	3825000	19	1530000	179	1530000	20
4075000	45	4175000	43	3850000	32	1540000	169	1540000	19
4100000	41	4200000	43	3875000	31	1550000	154	1550000	25
4125000	53	4225000	37	3900000	23	1560000	168	1560000	19
4150000	46	4250000	30	3925000	40	1570000	146	1570000	26
4175000	40	4275000	41	3950000	25	1580000	143	1580000	21
4200000	43	4300000	34	3975000	19	1590000	152	1590000	21
4225000	39	4325000	28	4000000	33	1600000	148	1600000	25
4250000	52	4350000	33	4025000	28	1610000	174	1610000	16
4275000	39	4375000	36	4050000	29	1620000	136	1620000	21
4300000	44	4400000	40	4075000	27	1630000	126	1630000	16
4325000	41	4425000	38	4100000	19	1640000	157	1640000	10
4350000	43	4450000	35	4125000	26	1650000	130	1650000	18
4375000	41	4475000	21	4150000	19	1660000	128	1660000	14
4400000	47	4500000	30	4175000	26	1670000	134	1670000	15
4425000	40	4525000	35	4200000	16	1680000	126	1680000	12
4450000	44	4550000	30	4225000	24	1690000	135	1690000	6
4475000	47	4575000	22	4250000	29	1700000	137	1700000	22
4500000	50	4600000	25	4275000	19	1710000	145	1710000	15
4525000	45	4625000	28	4300000	26	1720000	131	1720000	18
4550000	39	4650000	37	4325000	30	1730000	120	1730000	14
4575000	34	4675000	32	4350000	23	1740000	125	1740000	21
4600000	34	4700000	29	4375000	24	1750000	113	1750000	17
4625000	46	4725000	20	4400000	23	1760000	113	1760000	15
4650000	31	4750000	25	4425000	23	1770000	142	1770000	11
4675000	44	4775000	22	4450000	27	1780000	118	1780000	16
4700000	40	4800000	25	4475000	14	1790000	129	1790000	17
4725000	32	4825000	32	4500000	27	1800000	124	1800000	15
4750000	30	4850000	25	4525000	22	1810000	106	1810000	11
4775000	22	4875000	29	4550000	20	1820000	106	1820000	12
4800000	43	4900000	25	4575000	24	1830000	115	1830000	13
4825000	32	4925000	22	4600000	14	1840000	106	1840000	13
4850000	31	4950000	24	4625000	17	1850000	94	1850000	8
4875000	34	4975000	24	4650000	16	1860000	116	1860000	19
4900000	44	5000000	26	4675000	13	1870000	115	1870000	15
4925000	26	5025000	31	4700000	32	1880000	96	1880000	11
4950000	32	5050000	28	4725000	21	1890000	109	1890000	14
4975000	39	5075000	15	4750000	18	1900000	110	1900000	6
5000000	34	5100000	26	4775000	19	1910000	107	1910000	11
5025000	22	5125000	28	4800000	25	1920000	84	1920000	10
5050000	27	5150000	24	4825000	13	1930000	99	1930000	15
5075000	33	5175000	35	4850000	21	1940000	93	1940000	10
5100000	31	5200000	22	4875000	16	1950000	98	1950000	11
5125000	21	5225000	23	4900000	21	1960000	82	1960000	17
5150000	28	5250000	14	4925000	22	1970000	86	1970000	15
5175000	21	5275000	23	4950000	11	1980000	86	1980000	4
5200000	27	5300000	21	4975000	26	1990000	90	1990000	8
5225000	30	5325000	29	5000000	23	2000000	94	2000000	11
5250000	30	5350000	32	5025000	14	2010000	82	2010000	2
5275000	27	5375000	22	5050000	23	2020000	80	2020000	14
5300000	23	5400000	27	5075000	28	2030000	88	2030000	12
5325000	28	5425000	37	5100000	18	2040000	82	2040000	12
5350000	24	5450000	24	5125000	25	2050000	80	2050000	5
5375000	32	5475000	16	5150000	11	2060000	93	2060000	8
5400000	28	5500000	26	5175000	15	2070000	77	2070000	11
5425000	24	5525000	23	5200000	8	2080000	78	2080000	12
5450000	29	5550000	19	5225000	21	2090000	75	2090000	19
5475000	24	5575000	18	5250000	18	2100000	85	2100000	15
5500000	43	5.6e+06	16	5275000	7	2110000	79	2110000	9
5525000	25	5.625e+06	22	5300000	8	2120000	82	2120000	9
5550000	33	5.65e+06	15	5325000	17	2130000	96	2130000	13
5575000	31	5.675e+06	15	5350000	11	2140000	75	2140000	10
5600000	28	5.7e+06	27	5375000	11	2150000	85	2150000	7
5625000	26	5.725e+06	17	5400000	16	2160000	57	2160000	4
5.65e+06	32	5.75e+06	16	5425000	11	2170000	73	2170000	8
5.675e+06	31	5.775e+06	25	5450000	14	2180000	74	2180000	8
5.7e+06	32	5.8e+06	20	5475000	17	2190000	59	2190000	6
5.725e+06	21	5.825e+06	22	5500000	11	2200000	70	2200000	9
5.75e+06	19	5.85e+06	28	5525000	21	2210000	79	2210000	6
5.775e+06	17	5.875e+06	23	5550000	13	2220000	78	2220000	9
5.8e+06	21	5.9e+06	16	5575000	19	2230000	56	2230000	6
5.825e+06	28	5.925e+06	15	5600000	14	2240000	68	2240000	8
5.85e+06	20	5.95e+06	23	5625000	12	2250000	65	2250000	6
5.875e+06	29	5.975e+06	21	5650000	12	2260000	78	2260000	10
5.9e+06	23	6e+06	22	5675000	12	2270000	52	2270000	8
5.925e+06	22	6.025e+06	7	5700000	12	2280000	62	2280000	8
5.95e+06	19	6.05e+06	25	5725000	18	2290000	67	2290000	11
5.975e+06	27	6.075e+06	22	5750000	11	2300000	60	2300000	14
6e+06	29	6.1e+06	27	5775000	18	2310000	67	2310000	9
6.025e+06	19	6.125e+06	21	5800000	9	2320000	68	2320000	4
6.05e+06	16	6.15e+06	18	5825000	16	2330000	49	2330000	7
6.075e+06	18	6.175e+06	20	5850000	16	2340000	87	2340000	5
6.1e+06	25	6.2e+06	15	5875000	13	2350000	61	2350000	9
6.125e+06	22	6.225e+06	24	5900000	10	2360000	73	2360000	7
6.15e+06	24	6.25e+06	25	5925000	13	2370000	66	2370000	7
6.175e+06	23	6.275e+06	28	5950000	12	2380000	44	2380000	10
6.2e+06	18	6.3e+06	23	5975000	10	2390000	54	2390000	11
6.225e+06	20	6.325e+06	16	6000000	12	2400000	66	2400000	12
6.25e+06	17	6.35e+06	11	6025000	8	2410000	73	2410000	8
6.275e+06	25	6.375e+06	23	6050000	12	2420000	60	2420000	6
6.3e+06	15	6.4e+06	17	6075000	13	2430000	63	2430000	8
6.325e+06	20	6.425e+06	21	6100000	15	2440000	62	2440000	8
6.35e+06	21	6.45e+06	14	6125000	12	2450000	56	2450000	6
6.375e+06	20	6.475e+06	21	6150000	10	2460000	67	2460000	8
6.4e+06	18	6.5e+06	22	6175000	13	2470000	55	2470000	7
6.425e+06	13	6.525e+06	19	6200000	18	2480000	55	2480000	14
6.45e+06	18	6.55e+06	21	6225000	12	2490000	50	2490000	8
6.475e+06	17	6.575e+06	14	6250000	12	2500000	50	2500000	4
6.5e+06	12	6.6e+06	25	6275000	14	2510000	51	2510000	6
6.525e+06	12	6.625e+06	19	6300000	17	2520000	57	2520000	6
6.55e+06	14	6.65e+06	18	6325000	11	2530000	47	2530000	1
6.575e+06	19	6.675e+06	21	6350000	7	2540000	53	2540000	5
6.6e+06	14	6.7e+06	13	6375000	13	2550000	45	2550000	6
6.625e+06	21	6.725e+06	18	6.4e+06	5	2560000	62	2560000	6
6.65e+06	17	6.75e+06	25	6.425e+06	10	2570000	65	2570000	2
6.675e+06	19	6.775e+06	23	6.45e+06	10	2580000	34	2580000	4
6.7e+06	16	6.8e+06	19	6.475e+06	10	2590000	48	2590000	4
6.725e+06	16	6.825e+06	17	6.5e+06	14	2600000	51	2600000	6
6.75e+06	25	6.85e+06	18	6.525e+06	9	2610000	43	2610000	8
6.775e+06	10	6.875e+06	18	6.55e+06	9	2620000	42	2620000	4
6.8e+06	20	6.9e+06	25	6.575e+06	6	2630000	48	2630000	4
6.825e+06	17	6.925e+06	19	6.6e+06	7	2640000	44	2640000	5
6.85e+06	12	6.95e+06	14	6.625e+06	10	2650000	51	2650000	6
6.875e+06	16	6.975e+06	19	6.65e+06	14	2660000	45	2660000	4
6.9e+06	13	7e+06	26	6.675e+06	11	2670000	48	2670000	9
6.925e+06	20	7.025e+06	23	6.7e+06	11	2680000	48	2680000	7
6.95e+06	16	7.05e+06	18	6.725e+06	2	2690000	47	2690000	4
6.975e+06	17	7.075e+06	17	6.75e+06	10	2700000	50	2700000	4
7e+06	9	7.1e+06	21	6.775e+06	8	2710000	61	2710000	5
7.025e+06	18	7.125e+06	15	6.8e+06	5	2720000	45	2720000	4
7.05e+06	14	7.15e+06	15	6.825e+06	7	2730000	47	2730000	3
7.075e+06	16	7.175e+06	22	6.85e+06	8	2740000	54	2740000	5
7.1e+06	15	7.2e+06	23	6.875e+06	8	2750000	37	2750000	4
7.125e+06	17	7.225e+06	14	6.9e+06	8	2760000	43	2760000	4
7.15e+06	18	7.25e+06	10	6.925e+06	15	2770000	38	2770000	3
7.175e+06	10	7.275e+06	15	6.95e+06	8	2780000	42	2780000	5
7.2e+06	14	7.3e+06	19	6.975e+06	9	2790000	32	2790000	8
7.225e+06	15	7.325e+06	13	7e+06	9	2800000	41	2800000	5
7.25e+06	13	7.35e+06	21	7.025e+06	6	2810000	49	2810000	1
7.275e+06	15	7.375e+06	23	7.05e+06	8	2820000	33	2820000	3
7.3e+06	12	7.4e+06	9	7.075e+06	14	2830000	55	2830000	6
7.325e+06	7	7.425e+06	24	7.1e+06	7	2840000	31	2840000	4
7.35e+06	17	7.45e+06	14	7.125e+06	3	2850000	55	2850000	4
7.375e+06	17	7.475e+06	16	7.15e+06	7	2860000	38	2860000	5
7.4e+06	14	7.5e+06	17	7.175e+06	9	2870000	39	2870000	6
7.425e+06	13	7.525e+06	17	7.2e+06	13	2880000	49	2880000	4
7.45e+06	19	7.55e+06	15	7.225e+06	8	2890000	42	2890000	6
7.475e+06	8	7.575e+06	10	7.25e+06	10	2900000	38	2900000	6
7.5e+06	15	7.6e+06	10	7.275e+06	8	2910000	35	2910000	4
7.525e+06	23	7.625e+06	10	7.3e+06	7	2920000	48	2920000	3
7.55e+06	25	7.65e+06	20	7.325e+06	7	2930000	39	2930000	2
7.575e+06	15	7.675e+06	17	7.35e+06	9	2940000	34	2940000	3
7.6e+06	14	7.7e+06	20	7.375e+06	12	2950000	38	2950000	5
7.625e+06	14	7.725e+06	15	7.4e+06	7	2960000	31	2960000	4
7.65e+06	10	7.75e+06	18	7.425e+06	6	2970000	28	2970000	8
7.675e+06	10	7.775e+06	13	7.45e+06	9	2980000	36	2980000	6
7.7e+06	9	7.8e+06	13	7.475e+06	8	2990000	34	2990000	4
7.725e+06	12	7.825e+06	19	7.5e+06	11	3000000	42	3000000	2
7.75e+06	17	7.85e+06	12	7.525e+06	9	3010000	37	3010000	0
7.775e+06	12	7.875e+06	16	7.55e+06	9	3020000	29	3020000	5
7.8e+06	13	7.9e+06	21	7.575e+06	8	3030000	37	3030000	5
7.825e+06	8	7.925e+06	16	7.6e+06	10	3040000	37	3040000	2
7.85e+06	8	7.95e+06	17	7.625e+06	6	3050000	43	3050000	5
7.875e+06	12	7.975e+06	17	7.65e+06	10	3060000	25	3060000	2
7.9e+06	12	8e+06	14	7.675e+06	5	3070000	42	3070000	3
7.925e+06	6	8.025e+06	14	7.7e+06	7	3080000	28	3080000	7
7.95e+06	15	8.05e+06	22	7.725e+06	10	3090000	35	3090000	1
7.975e+06	12	8.075e+06	15	7.75e+06	11	3100000	33	3100000	6
8e+06	14	8.1e+06	15	7.775e+06	7	3110000	39	3110000	2
8.025e+06	7	8.125e+06	16	7.8e+06	6	3120000	31	3120000	6
8.05e+06	15	8.15e+06	17	7.825e+06	7	3130000	34	3130000	3
8.075e+06	9	8.175e+06	10	7.85e+06	9	3140000	38	3140000	4
8.1e+06	2	8.2e+06	19	7.875e+06	8	3150000	35	3150000	4
8.125e+06	13	8.225e+06	11	7.9e+06	8	3160000	33	3160000	1
8.15e+06	17	8.25e+06	12	7.925e+06	8	3170000	23	3170000	7
8.175e+06	9	8.275e+06	8	7.95e+06	3	3180000	35	3180000	3
8.2e+06	12	8.3e+06	18	7.975e+06	9	3190000	32	3190000	4
8.225e+06	9	8.325e+06	11	8e+06	9	3200000	25	3200000	6
8.25e+06	11	8.35e+06	20	8.025e+06	10	3210000	25	3210000	2
8.275e+06	12	8.375e+06	14	8.05e+06	6	3220000	27	3220000	3
8.3e+06	10	8.4e+06	14	8.075e+06	6	3230000	27	3230000	2
8.325e+06	9	8.425e+06	8	8.1e+06	6	3240000	40	3240000	1
8.35e+06	7	8.45e+06	9	8.125e+06	7	3250000	32	3250000	6
8.375e+06	8	8.475e+06	18	8.15e+06	9	3260000	33	3260000	3
8.4e+06	13	8.5e+06	17	8.175e+06	8	3270000	27	3270000	1
8.425e+06	13	8.525e+06	16	8.2e+06	5	3280000	33	3280000	4
8.45e+06	7	8.55e+06	16	8.225e+06	8	3290000	23	3290000	4
8.475e+06	6	8.575e+06	16	8.25e+06	8	3300000	41	3300000	5
8.5e+06	13	8.6e+06	12	8.275e+06	4	3310000	24	3310000	4
8.525e+06	12	8.625e+06	14	8.3e+06	7	3320000	22	3320000	3
8.55e+06	15	8.65e+06	18	8.325e+06	4	3330000	24	3330000	4
8.575e+06	12	8.675e+06	25	8.35e+06	5	3340000	18	3340000	4
8.6e+06	14	8.7e+06	20	8.375e+06	7	3350000	24	3350000	6
8.625e+06	14	8.725e+06	16	8.4e+06	5	3360000	36	3360000	1
8.65e+06	9	8.75e+06	10	8.425e+06	6	3370000	20	3370000	1
8.675e+06	4	8.775e+06	11	8.45e+06	6	3380000	25	3380000	3
8.7e+06	11	8.8e+06	13	8.475e+06	8	3390000	27	3390000	3
8.725e+06	5	8.825e+06	21	8.5e+06	6	3400000	38	3400000	4
8.75e+06	7	8.85e+06	13	8.525e+06	7	3410000	27	3410000	1
8.775e+06	10	8.875e+06	13	8.55e+06	6	3420000	26	3420000	3
8.8e+06	10	8.9e+06	10	8.575e+06	12	3430000	20	3430000	2
8.825e+06	6	8.925e+06	7	8.6e+06	8	3440000	20	3440000	2
8.85e+06	12	8.95e+06	15	8.625e+06	9	3450000	22	3450000	2
8.875e+06	8	8.975e+06	14	8.65e+06	7	3460000	19	3460000	6
8.9e+06	6	9e+06	19	8.675e+06	4	3470000	28	3470000	2
8.925e+06	9	9.025e+06	18	8.7e+06	1	3480000	19	3480000	6
8.95e+06	10	9.05e+06	15	8.725e+06	14	3490000	21	3490000	1
8.975e+06	13	9.075e+06	13	8.75e+06	9	3500000	23	3500000	3
9e+06	7	9.1e+06	20	8.775e+06	7	3510000	35	3510000	2
9.025e+06	3	9.125e+06	18	8.8e+06	5	3520000	17	3520000	2
9.05e+06	9	9.15e+06	14	8.825e+06	5	3530000	32	3530000	2
9.075e+06	8	9.175e+06	18	8.85e+06	8	3540000	18	3540000	2
9.1e+06	14	9200000	16	8.875e+06	5	3550000	20	3550000	3
9.125e+06	7	9225000	16	8.9e+06	4	3560000	17	3560000	2
9.15e+06	9	9250000	11	8.925e+06	8	3570000	19	3570000	5
9.175e+06	11	9275000	12	8.95e+06	6	3580000	26	3580000	2
9.2e+06	3	9300000	20	8.975e+06	2	3590000	24	3590000	3
9.225e+06	12	9325000	12	9e+06	5	3600000	24	3600000	7
9250000	16	9350000	13	9.025e+06	11	3610000	21	3610000	1
9275000	6	9375000	16	9.05e+06	8	3620000	23	3620000	3
9300000	12	9400000	16	9.075e+06	4	3630000	27	3630000	3
9325000	11	9425000	11	9.1e+06	8	3640000	23	3640000	3
9350000	7	9450000	16	9.125e+06	4	3650000	27	3650000	4
9375000	14	9475000	16	9.15e+06	12	3660000	26	3660000	3
9400000	7	9500000	12	9.175e+06	2	3670000	22	3670000	0
9425000	6	9525000	18	9.2e+06	5	3680000	14	3680000	4
9450000	13	9550000	10	9.225e+06	6	3690000	22	3690000	4
9475000	5	9575000	14	9.25e+06	6	3700000	26	3700000	3
9500000	9	9600000	15	9.275e+06	2	3710000	28	3710000	5
9525000	5	9625000	17	9.3e+06	6	3720000	21	3720000	3
9550000	6	9650000	11	9.325e+06	3	3730000	21	3730000	3
9575000	11	9675000	14	9.35e+06	5	3740000	24	3740000	3
9600000	8	9700000	10	9.375e+06	2	3750000	22	3750000	3
9625000	6	9725000	16	9.4e+06	3	3760000	16	3760000	0
9650000	5	9750000	20	9.425e+06	9	3770000	20	3770000	4
9675000	5	9775000	8	9.45e+06	2	3780000	18	3780000	1
9700000	9	9800000	18	9.475e+06	7	3790000	24	3790000	2
9725000	0	9825000	17	9.5e+06	6	3800000	28	3800000	2
9750000	5	9850000	15	9.525e+06	8	3810000	15	3810000	2
9775000	2	9875000	16	9.55e+06	4	3820000	27	3820000	3
9800000	12	9900000	25	9.575e+06	4	3830000	24	3830000	2
9825000	6	9925000	11	9.6e+06	6	3840000	21	3840000	3
9850000	8	9950000	17	9.625e+06	2	3850000	17	3850000	2
9875000	9	9975000	15	9.65e+06	2	3860000	21	3860000	2
9900000	4	10000000	20	9.675e+06	12	3870000	20	3870000	2
9925000	10	10025000	8	9.7e+06	7	3880000	13	3880000	2
9950000	6	10050000	12	9.725e+06	3	3890000	28	3890000	1
9975000	4	10075000	14	9.75e+06	4	3900000	16	3900000	0
10000000	5	10100000	11	9.775e+06	8	3910000	15	3910000	2
10025000	7	10125000	11	9.8e+06	5	3920000	22	3920000	2
10050000	8	10150000	18	9.825e+06	9	3930000	21	3930000	1
10075000	5	10175000	14	9.85e+06	4	3940000	17	3940000	2
10100000	11	10200000	9	9.875e+06	5	3950000	32	3950000	0
10125000	4	10225000	16	9.9e+06	6	3960000	17	3960000	1
10150000	2	10250000	14	9.925e+06	7	3970000	10	3970000	2
10175000	5	10275000	17	9.95e+06	7	3980000	15	3980000	4
10200000	8	10300000	15	9.975e+06	9	3990000	16	3990000	1
10225000	10	10325000	13	10000000	3	4000000	16	4000000	3
10250000	7	10350000	12	10025000	3	4010000	15	4010000	0
10275000	4	10375000	14	10050000	10	4020000	12	4020000	1
10300000	4	10400000	19	10075000	3	4030000	14	4030000	1
10325000	8	10425000	22	10100000	13	4040000	28	4040000	1
10350000	7	10450000	17	10125000	8	4050000	19	4050000	5
10375000	7	10475000	11	10150000	5	4060000	12	4060000	1
10400000	6	10500000	11	10175000	3	4070000	16	4070000	4
10425000	12	10525000	23	10200000	8	4080000	17	4080000	2
10450000	6	10550000	8	10225000	7	4090000	12	4090000	2
10475000	9	10575000	15	10250000	6	4100000	15	4100000	2
10500000	3	10600000	13	10275000	5	4110000	15	4110000	0
10525000	10	10625000	11	10300000	4	4120000	13	4120000	4
10550000	5	10650000	12	10325000	4	4130000	17	4130000	3
10575000	7	10675000	9	10350000	5	4140000	8	4140000	3
10600000	6	10700000	20	10375000	5	4150000	8	4150000	3
10625000	8	10725000	18	10400000	6	4160000	24	4160000	2
10650000	6	10750000	15	10425000	7	4170000	14	4170000	1
10675000	5	10775000	14	10450000	3	4180000	20	4180000	5
10700000	3	10800000	14	10475000	6	4190000	13	4190000	1
10725000	2	10825000	15	10500000	2	4200000	16	4200000	3
10750000	5	10850000	14	10525000	6	4210000	21	4210000	2
10775000	7	10875000	17	10550000	6	4220000	13	4220000	2
10800000	10	10900000	22	10575000	7	4230000	17	4230000	2
10825000	6	10925000	10	10600000	6	4240000	21	4240000	2
10850000	9	10950000	13	10625000	4	4250000	15	4250000	0
10875000	5	10975000	12	10650000	1	4260000	19	4260000	4
10900000	8	11000000	17	10675000	6	4270000	11	4270000	2
10925000	4	11025000	16	10700000	9	4280000	22	4280000	5
10950000	4	11050000	16	10725000	5	4290000	10	4290000	1
10975000	5	11075000	9	10750000	4	4300000	16	4300000	1
11000000	7	11100000	7	10775000	7	4310000	15	4310000	1
11025000	7	11125000	12	10800000	3	4320000	12	4320000	1
11050000	2	11150000	15	10825000	3	4330000	15	4330000	1
11075000	9	11175000	11	10850000	6	4340000	18	4340000	3
11100000	3	11200000	23	10875000	3	4350000	10	4350000	2
11125000	3	11225000	24	10900000	2	4360000	16	4360000	0
11150000	9	11250000	15	10925000	6	4370000	11	4370000	2
11175000	6	11275000	14	10950000	8	4380000	16	4380000	1
11200000	4	11300000	17	10975000	4	4390000	16	4390000	1
11225000	3	11325000	11	11000000	7	4400000	14	4400000	1
11250000	7	11350000	12	11025000	7	4410000	16	4410000	2
11275000	3	11375000	15	11050000	8	4420000	9	4420000	3
11300000	2	11400000	15	11075000	1	4430000	8	4430000	1
11325000	5	11425000	10	11100000	1	4440000	18	4440000	0
11350000	5	11450000	18	11125000	5	4450000	11	4450000	3
11375000	9	11475000	11	11150000	5	4460000	5	4460000	0
11400000	4	11500000	16	11175000	9	4470000	13	4470000	6
11425000	6	11525000	8	11200000	4	4480000	15	4480000	2
11450000	8	11550000	18	11225000	5	4490000	14	4490000	1
11475000	7	11575000	18	11250000	3	4500000	11	4500000	0
11500000	6	11600000	11	11275000	5	4510000	18	4510000	1
11525000	4	11625000	11	11300000	1	4520000	13	4520000	0
11550000	5	11650000	12	11325000	3	4530000	11	4530000	0
11575000	2	11675000	10	11350000	7	4540000	18	4540000	2
11600000	4	11700000	14	11375000	7	4550000	10	4550000	4
11625000	7	11725000	9	11400000	7	4560000	13	4560000	0
11650000	6	11750000	10	11425000	5	4570000	16	4570000	1
11675000	4	11775000	14	11450000	7	4580000	14	4580000	0
11700000	2	11800000	17	11475000	5	4590000	11	4590000	0
11725000	5	11825000	17	11500000	5	4600000	6	4600000	1
11750000	6	11850000	7	11525000	7	4610000	15	4610000	1
11775000	4	11875000	11	11550000	3	4620000	9	4620000	1
11800000	7	11900000	12	11575000	7	4630000	10	4630000	0
11825000	5	11925000	18	11600000	3	4640000	15	4640000	0
11850000	9	11950000	10	11625000	5	4650000	10	4650000	2
11875000	3	11975000	15	11650000	4	4660000	15	4660000	3
11900000	6	12000000	16	11675000	5	4670000	13	4670000	1
11925000	7	12025000	21	11700000	6	4680000	11	4680000	1
11950000	4	12050000	23	11725000	4	4690000	11	4690000	1
11975000	6	12075000	22	11750000	2	4700000	11	4700000	1
12000000	5	12100000	17	11775000	6	4710000	11	4710000	1
12025000	6	12125000	10	11800000	5	4720000	8	4720000	0
12050000	6	12150000	13	11825000	2	4730000	11	4730000	2
12075000	3	12175000	9	11850000	4	4740000	19	4740000	2
12100000	4	12200000	15	11875000	4	4750000	12	4750000	0
12125000	2	12225000	14	11900000	3	4760000	12	4760000	2
12150000	1	12250000	13	11925000	8	4770000	13	4770000	1
12175000	5	12275000	7	11950000	7	4780000	19	4780000	4
12200000	2	12300000	11	11975000	0	4790000	10	4790000	1
12225000	11	12325000	14	12000000	3	4800000	12	4800000	1
12250000	3	12350000	14	12025000	6	4810000	19	4810000	2
12275000	1	12375000	11	12050000	8	4820000	10	4820000	2
12300000	6	12400000	8	12075000	4	4830000	11	4830000	1
12325000	7	12425000	11	12100000	9	4840000	11	4840000	6
12350000	3	12450000	18	12125000	2	4850000	13	4850000	1
12375000	5	12475000	5	12150000	7	4860000	17	4860000	3
12400000	3	12500000	11	12175000	5	4870000	7	4870000	0
12425000	5	12525000	12	12200000	8	4880000	14	4880000	2
12450000	2	12550000	17	12225000	3	4890000	8	4890000	2
12475000	2	12575000	16	12250000	9	4900000	11	4900000	4
12500000	2	12600000	14	12275000	5	4910000	9	4910000	0
12525000	5	12625000	12	12300000	3	4920000	11	4920000	0
12550000	7	12650000	9	12325000	2	4930000	14	4930000	1
12575000	5	12675000	16	12350000	5	4940000	9	4940000	0
12600000	5	12700000	12	12375000	4	4950000	6	4950000	3
12625000	4	12725000	11	12400000	1	4960000	6	4960000	0
12650000	5	12750000	12	12425000	3	4970000	12	4970000	3
12675000	3	12775000	22	12450000	3	4980000	14	4980000	3
12700000	3	12800000	11	12475000	8	4990000	9	4990000	2
12725000	5	12825000	13	12500000	2	5000000	10	5000000	1
12750000	3	12850000	25	12525000	8	5010000	18	5010000	1
12775000	2	12875000	11	12550000	3	5020000	11	5020000	1
12800000	1	12900000	14	12575000	7	5030000	8	5030000	0
12825000	1	12925000	18	12600000	5	5040000	12	5040000	3
12850000	3	12950000	10	12625000	4	5050000	8	5050000	2
12875000	2	12975000	19	12650000	5	5060000	10	5060000	1
12900000	4	13000000	18	12675000	4	5070000	12	5070000	3
12925000	8	13025000	17	12700000	5	5080000	12	5080000	1
12950000	3	13050000	10	12725000	6	5090000	12	5090000	0
12975000	3	13075000	19	12750000	5	5100000	9	5100000	1
13000000	3	13100000	16	12775000	4	5110000	9	5110000	2
13025000	3	13125000	15	12800000	4	5120000	7	5120000	0
13050000	5	13150000	16	12825000	4	5130000	10	5130000	1
13075000	3	13175000	16	12850000	4	5140000	15	5140000	2
13100000	2	13200000	15	12875000	5	5150000	5	5150000	1
13125000	1	13225000	15	12900000	4	5160000	14	5160000	2
13150000	4	13250000	10	12925000	5	5170000	5	5170000	3
13175000	9	13275000	14	12950000	2	5180000	13	5180000	0
13200000	6	13300000	9	12975000	5	5190000	8	5190000	0
13225000	3	13325000	15	13000000	6	5200000	9	5200000	1
13250000	3	13350000	10	13025000	4	5210000	16	5210000	2
13275000	2	13375000	10	13050000	5	5220000	3	5220000	1
13300000	4	13400000	17	13075000	3	5230000	9	5230000	1
13325000	3	13425000	10	13100000	2	5240000	12	5240000	1
13350000	7	13450000	20	13125000	4	5250000	13	5250000	3
13375000	3	13475000	10	13150000	3	5260000	10	5260000	1
13400000	4	13500000	12	13175000	6	5270000	7	5270000	3
13425000	2	13525000	14	13200000	3	5280000	8	5280000	2
13450000	7	13550000	9	13225000	2	5290000	5	5290000	1
13475000	1	13575000	8	13250000	5	5300000	8	5300000	2
13500000	4	13600000	14	13275000	5	5310000	8	5310000	1
13525000	4	13625000	11	13300000	6	5320000	12	5320000	0
13550000	2	13650000	18	13325000	4	5330000	9	5330000	0
13575000	2	13675000	16	13350000	3	5340000	12	5340000	1
13600000	2	13700000	20	13375000	10	5350000	5	5350000	1
13625000	8	13725000	12	13400000	6	5360000	8	5360000	0
13650000	4	13750000	9	13425000	5	5370000	6	5370000	0
13675000	1	13775000	14	13450000	4	5380000	11	5380000	0
13700000	4	13800000	17	13475000	6	5390000	9	5390000	0
13725000	3	13825000	7	13500000	5	5400000	5	5400000	1
13750000	3	13850000	15	13525000	6	5410000	5	5410000	0
13775000	4	13875000	12	13550000	5	5420000	6	5420000	1
13800000	1	13900000	12	13575000	7	5430000	7	5430000	1
13825000	2	13925000	13	13600000	3	5440000	11	5440000	2
13850000	2	13950000	10	13625000	6	5450000	8	5450000	2
13875000	2	13975000	10	13650000	2	5460000	10	5460000	0
13900000	5	14000000	12	13675000	3	5470000	4	5470000	0
13925000	1	14025000	20	13700000	3	5480000	10	5480000	0
13950000	2	14050000	10	13725000	6	5490000	5	5490000	1
13975000	1	14075000	6	13750000	3	5500000	3	5500000	1
14000000	1	14100000	13	13775000	5	5510000	13	5510000	1
14025000	2	14125000	9	13800000	4	5520000	4	5520000	0
14050000	2	14150000	8	13825000	4	5530000	12	5530000	0
14075000	7	14175000	11	13850000	2	5540000	8	5540000	0
14100000	1	14200000	16	13875000	4	5550000	11	5550000	0
14125000	1	14225000	19	13900000	7	5560000	7	5560000	0
14150000	6	14250000	15	13925000	3	5570000	5	5570000	4
14175000	2	14275000	10	13950000	5	5580000	5	5580000	0
14200000	4	14300000	13	13975000	5	5590000	10	5590000	0
14225000	4	14325000	18	14000000	4	5600000	9	5600000	0
14250000	3	14350000	14	14025000	6	5610000	9	5610000	2
14275000	8	14375000	18	14050000	2	5620000	12	5620000	1
14300000	2	14400000	11	14075000	3	5630000	7	5630000	1
14325000	1	14425000	17	14100000	1	5640000	14	5640000	1
14350000	5	14450000	6	14125000	4	5650000	4	5650000	0
14375000	0	14475000	12	14150000	5	5660000	8	5660000	2
14400000	2	14500000	17	14175000	7	5670000	6	5670000	0
14425000	1	14525000	9	14200000	7	5680000	9	5680000	2
14450000	5	14550000	10	14225000	3	5690000	11	5690000	1
14475000	4	14575000	11	14250000	2	5700000	10	5700000	0
14500000	4	14600000	15	14275000	6	5710000	11	5710000	0
14525000	3	14625000	12	14300000	3	5720000	6	5720000	0
14550000	3	14650000	14	14325000	2	5730000	7	5730000	0
14575000	1	14675000	19	14350000	7	5740000	9	5740000	0
14600000	6	14700000	8	14375000	6	5750000	9	5750000	1
14625000	5	14725000	10	14400000	2	5760000	7	5760000	0
14650000	3	14750000	16	14425000	5	5770000	11	5770000	1
14675000	2	14775000	12	14450000	4	5780000	11	5780000	1
14700000	3	14800000	12	14475000	3	5790000	10	5790000	2
14725000	3	14825000	16	14500000	2	5800000	10	5800000	1
14750000	1	14850000	12	14525000	2	5810000	13	5810000	1
14775000	3	14875000	12	14550000	4	5820000	10	5820000	1
14800000	6	14900000	14	14575000	6	5830000	6	5830000	2
14825000	1	14925000	12	14600000	4	5840000	8	5840000	0
14850000	2	14950000	16	14625000	2	5850000	7	5850000	1
14875000	5	14975000	11	14650000	6	5860000	6	5860000	1
14900000	1	15000000	13	14675000	2	5870000	3	5870000	4
14925000	3	15025000	11	14700000	9	5880000	8	5880000	1
14950000	3	15050000	13	14725000	4	5890000	8	5890000	0
14975000	2	15075000	10	14750000	8	5900000	9	5900000	3
15000000	3	15100000	12	14775000	4	5910000	7	5910000	1
15025000	3	15125000	10	14800000	5	5920000	12	5920000	0
15050000	1	15150000	13	14825000	5	5930000	12	5930000	1
15075000	1	15175000	18	14850000	8	5940000	6	5940000	1
15100000	3	15200000	12	14875000	5	5950000	8	5950000	0
15125000	0	15225000	9	14900000	4	5960000	12	5960000	1
15150000	2	15250000	9	14925000	6	5970000	9	5970000	1
15175000	4	15275000	14	14950000	2	5980000	5	5980000	1
15200000	3	15300000	16	14975000	2	5990000	5	5990000	2
15225000	4	15325000	8	15000000	5	6000000	7	6000000	1
15250000	4	15350000	12	15025000	3	6010000	9	6010000	2
15275000	3	15375000	14	15050000	3	6020000	4	6020000	1
15300000	1	15400000	17	15075000	5	6030000	2	6030000	0
15325000	5	15425000	18	15100000	4	6040000	2	6040000	1
15350000	5	15450000	8	15125000	8	6050000	4	6050000	2
15375000	4	15475000	19	15150000	3	6060000	9	6060000	1
15400000	4	15500000	9	15175000	6	6070000	1	6070000	1
15425000	3	15525000	17	15200000	2	6080000	10	6080000	0
15450000	10	15550000	20	15225000	6	6090000	11	6090000	1
15475000	1	15575000	10	15250000	6	6100000	8	6100000	2
15500000	1	15600000	10	15275000	2	6110000	6	6110000	1
15525000	3	15625000	12	15300000	3	6120000	5	6120000	0
15550000	4	15650000	3	15325000	5	6130000	9	6130000	0
15575000	5	15675000	12	15350000	1	6140000	9	6140000	2
15600000	2	15700000	22	15375000	3	6150000	6	6150000	1
15625000	2	15725000	17	15400000	2	6160000	8	6160000	2
15650000	5	15750000	16	15425000	8	6170000	7	6170000	1
15675000	4	15775000	16	15450000	3	6180000	4	6180000	0
15700000	0	15800000	8	15475000	4	6190000	7	6190000	2
15725000	4	15825000	6	15500000	6	6200000	6	6200000	0
15750000	6	15850000	12	15525000	4	6210000	13	6210000	1
15775000	2	15875000	9	15550000	4	6220000	11	6220000	0
15800000	2	15900000	16	15575000	1	6230000	7	6230000	1
15825000	2	15925000	8	15600000	6	6240000	5	6240000	1
15850000	1	15950000	13	15625000	9	6250000	8	6250000	0
15875000	1	15975000	10	15650000	2	6260000	9	6260000	0
15900000	3	16000000	15	15675000	4	6270000	6	6270000	1
15925000	6	16025000	17	15700000	4	6280000	7	6280000	0
15950000	1	16050000	14	15725000	8	6290000	5	6290000	1
15975000	4	16075000	11	15750000	3	6300000	6	6300000	0
16000000	2	16100000	15	15775000	7	6310000	6	6310000	4
16025000	3	16125000	15	15800000	1	6320000	6	6320000	0
16050000	0	16150000	15	15825000	3	6330000	6	6330000	1
16075000	2	16175000	11	15850000	4	6340000	6	6340000	1
16100000	3	16200000	12	15875000	3	6350000	7	6350000	0
16125000	4	16225000	10	15900000	6	6360000	6	6360000	0
16150000	3	16250000	15	15925000	3	6370000	4	6370000	0
16175000	4	16275000	15	15950000	5	6380000	6	6380000	0
16200000	2	16300000	6	15975000	5	6390000	6	6390000	1
16225000	5	16325000	12	16000000	4	6400000	6	6400000	1
16250000	6	16350000	12	16025000	1	6410000	7	6410000	1
16275000	3	16375000	16	16050000	9	6420000	7	6420000	1
16300000	1	16400000	15	16075000	6	6430000	4	6430000	0
16325000	0	16425000	13	16100000	3	6440000	3	6440000	1
16350000	3	16450000	11	16125000	1	6450000	6	6450000	0
16375000	2	16475000	9	16150000	1	6460000	6	6460000	1
16400000	2	16500000	8	16175000	7	6470000	3	6470000	0
16425000	1	16525000	16	16200000	3	6480000	6	6480000	0
16450000	2	16550000	12	16225000	6	6490000	2	6490000	1
16475000	4	16575000	10	16250000	6	6500000	9	6500000	1
16500000	3	16600000	11	16275000	2	6510000	10	6510000	0
16525000	2	16625000	15	16300000	5	6520000	6	6520000	0
16550000	3	16650000	7	16325000	1	6530000	8	6530000	1
16575000	1	16675000	10	16350000	5	6540000	4	6540000	0
16600000	2	16700000	9	16375000	0	6550000	9	6550000	1
16625000	3	16725000	10	16400000	2	6560000	3	6560000	0
16650000	1	16750000	11	16425000	2	6570000	7	6570000	1
16675000	2	16775000	16	16450000	3	6580000	4	6580000	1
16700000	4	16800000	16	16475000	9	6590000	4	6590000	1
16725000	0	16825000	12	16500000	4	6600000	6	6600000	0
16750000	3	16850000	9	16525000	6	6610000	6	6610000	0
16775000	5	16875000	7	16550000	5	6620000	5	6620000	1
16800000	2	16900000	15	16575000	5	6630000	7	6630000	0
16825000	1	16925000	10	16600000	1	6640000	4	6640000	0
16850000	2	16950000	15	16625000	5	6650000	5	6650000	0
16875000	1	16975000	12	16650000	4	6660000	9	6660000	1
16900000	3	17000000	11	16675000	3	6670000	10	6670000	0
16925000	4	17025000	9	16700000	5	6680000	5	6680000	1
16950000	2	17050000	11	16725000	5	6690000	5	6690000	0
16975000	2	17075000	12	16750000	2	6700000	5	6700000	1
17000000	3	17100000	12	16775000	2	6710000	6	6710000	3
17025000	4	17125000	14	16800000	4	6720000	7	6720000	0
17050000	2	17150000	11	16825000	6	6730000	4	6730000	0
17075000	1	17175000	13	16850000	1	6740000	7	6740000	0
17100000	4	17200000	14	16875000	2	6750000	3	6750000	0
17125000	2	17225000	8	16900000	4	6760000	6	6760000	0
17150000	2	17250000	6	16925000	6	6770000	1	6770000	1
17175000	6	17275000	9	16950000	2	6780000	5	6780000	0
17200000	2	17300000	12	16975000	1	6790000	6	6790000	1
17225000	2	17325000	15	17000000	3	6800000	5	6800000	0
17250000	0	17350000	20	17025000	4	6810000	8	6810000	1
17275000	2	17375000	7	17050000	3	6820000	4	6820000	1
17300000	2	17400000	11	17075000	4	6830000	6	6830000	1
17325000	2	17425000	12	17100000	3	6840000	2	6840000	2
17350000	4	17450000	14	17125000	7	6850000	4	6850000	2
17375000	0	17475000	12	17150000	3	6860000	4	6860000	1
17400000	0	17500000	16	17175000	2	6870000	12	6870000	0
17425000	2	17525000	16	17200000	3	6880000	7	6880000	3
17450000	0	17550000	6	17225000	3	6890000	5	6890000	1
17475000	5	17575000	12	17250000	5	6900000	3	6900000	0
17500000	4	17600000	12	17275000	3	6910000	7	6910000	0
17525000	4	17625000	11	17300000	4	6920000	6	6920000	1
17550000	3	17650000	17	17325000	3	6930000	8	6930000	0
17575000	0	17675000	11	17350000	2	6940000	7	6940000	1
17600000	1	17700000	16	17375000	2	6950000	8	6950000	2
17625000	1	17725000	13	17400000	5	6960000	5	6960000	1
17650000	1	17750000	16	17425000	2	6970000	4	6970000	0
17675000	1	17775000	15	17450000	4	6980000	3	6980000	1
17700000	2	17800000	15	17475000	7	6990000	4	6990000	1
17725000	4	17825000	11	17500000	5	7000000	3	7000000	0
17750000	5	17850000	14	17525000	3	7010000	7	7010000	0
17775000	2	17875000	9	17550000	3	7020000	5	7020000	0
17800000	5	17900000	6	17575000	5	7030000	3	7030000	0
17825000	1	17925000	14	17600000	2	7040000	4	7040000	2
17850000	2	17950000	14	17625000	1	7050000	8	7050000	1
17875000	1	17975000	6	17650000	3	7060000	2	7060000	0
17900000	4	18000000	15	17675000	4	7070000	4	7070000	0
17925000	3	18025000	11	17700000	6	7080000	3	7080000	0
17950000	1	18050000	13	17725000	2	7090000	6	7090000	0
17975000	4	18075000	13	17750000	6	7100000	6	7100000	0
18000000	0	18100000	10	17775000	4	7110000	4	7110000	2
18025000	0	18125000	8	17800000	8	7120000	6	7120000	0
18050000	6	18150000	15	17825000	4	7130000	6	7130000	0
18075000	2	18175000	12	17850000	5	7140000	4	7140000	0
18100000	0	18200000	12	17875000	3	7150000	9	7150000	0
18125000	2	18225000	15	17900000	3	7160000	1	7160000	3
18150000	0	18250000	14	17925000	4	7170000	5	7170000	2
18175000	3	18275000	8	17950000	3	7180000	6	7180000	0
18200000	2	18300000	11	17975000	4	7190000	2	7190000	0
18225000	3	18325000	13	18000000	6	7200000	3	7200000	0
18250000	2	18350000	15	18025000	0	7210000	1	7210000	1
18275000	5	18375000	10	18050000	2	7220000	6	7220000	0
18300000	1	18400000	6	18075000	3	7230000	3	7230000	0
18325000	2	18425000	12	18100000	4	7240000	7	7240000	2
18350000	2	18450000	13	18125000	4	7250000	5	7250000	0
18375000	1	18475000	12	18150000	4	7260000	10	7260000	0
18400000	3	18500000	8	18175000	5	7270000	1	7270000	0
18425000	3	18525000	14	18200000	4	7280000	3	7280000	1
18450000	1	18550000	10	18225000	3	7290000	4	7290000	0
18475000	1	18575000	9	18250000	1	7300000	1	7300000	0
18500000	0	18600000	11	18275000	2	7310000	4	7310000	1
18525000	3	18625000	13	18300000	7	7320000	5	7320000	0
18550000	0	18650000	15	18325000	1	7330000	2	7330000	0
18575000	1	18675000	16	18350000	0	7340000	6	7340000	0
18600000	1	18700000	11	18375000	2	7350000	5	7350000	1
18625000	1	18725000	17	18400000	4	7360000	4	7360000	0
18650000	4	18750000	14	18425000	6	7370000	4	7370000	0
18675000	4	18775000	16	18450000	4	7380000	4	7380000	1
18700000	3	18800000	9	18475000	1	7390000	3	7390000	1
18725000	3	18825000	16	18500000	2	7400000	8	7400000	2
18750000	3	18850000	14	18525000	5	7410000	4	7410000	1
18775000	2	18875000	8	18550000	5	7420000	2	7420000	0
18800000	2	18900000	10	18575000	5	7430000	0	7430000	1
18825000	4	18925000	13	18600000	1	7440000	1	7440000	0
18850000	1	18950000	13	18625000	4	7450000	6	7450000	0
18875000	2	18975000	16	18650000	10	7460000	4	7460000	0
18900000	0	19000000	10	18675000	6	7470000	3	7470000	1
18925000	0	19025000	7	18700000	4	7480000	7	7480000	0
18950000	1	19050000	10	18725000	2	7490000	5	7490000	0
18975000	0	19075000	14	18750000	6	7500000	5	7500000	0
19000000	2	19100000	13	18775000	1	7510000	9	7510000	0
19025000	1	19125000	13	18800000	3	7520000	4	7520000	1
19050000	3	19150000	7	18825000	4	7530000	6	7530000	1
19075000	2	19175000	9	18850000	6	7540000	4	7540000	2
19100000	1	19200000	14	18875000	1	7550000	4	7550000	1
19125000	0	19225000	10	18900000	4	7560000	2	7560000	0
19150000	2	19250000	5	18925000	5	7570000	5	7570000	2
19175000	1	19275000	18	18950000	5	7580000	4	7580000	0
19200000	2	19300000	21	18975000	0	7590000	7	7590000	2
19225000	2	19325000	10	19000000	3	7600000	3	7600000	0
19250000	2	19350000	13	19025000	1	7610000	4	7610000	0
19275000	4	19375000	17	19050000	8	7620000	8	7620000	1
19300000	0	19400000	10	19075000	4	7630000	2	7630000	0
19325000	1	19425000	5	19100000	5	7640000	7	7640000	1
19350000	1	19450000	10	19125000	1	7650000	3	7650000	0
19375000	1	19475000	10	19150000	2	7660000	6	7660000	0
19400000	2	19500000	10	19175000	5	7670000	4	7670000	0
19425000	0	19525000	19	19200000	5	7680000	4	7680000	1
19450000	6	19550000	13	19225000	5	7690000	1	7690000	0
19475000	4	19575000	12	19250000	2	7700000	2	7700000	0
19500000	1	19600000	13	19275000	5	7710000	6	7710000	0
19525000	4	19625000	18	19300000	2	7720000	4	7720000	0
19550000	2	19650000	11	19325000	5	7730000	7	7730000	0
19575000	1	19675000	9	19350000	3	7740000	3	7740000	0
19600000	6	19700000	14	19375000	4	7750000	3	7750000	0
19625000	1	19725000	17	19400000	1	7760000	5	7760000	0
19650000	0	19750000	11	19425000	4	7770000	8	7770000	1
19675000	3	19775000	10	19450000	0	7780000	4	7780000	0
19700000	0	19800000	12	19475000	4	7790000	2	7790000	0
19725000	1	19825000	18	19500000	5	7800000	3	7800000	2
19750000	1	19850000	7	19525000	4	7810000	5	7810000	0
19775000	2	19875000	21	19550000	1	7820000	6	7820000	1
19800000	1	19900000	18	19575000	2	7830000	5	7830000	0
19825000	0	19925000	14	19600000	4	7840000	1	7840000	0
19850000	1	19950000	11	19625000	2	7850000	2	7850000	0
19875000	1	19975000	8	19650000	4	7860000	8	7860000	1
19900000	3	20000000	14	19675000	0	7870000	1	7870000	2
19925000	4	20025000	13	19700000	4	7880000	3	7880000	0
19950000	1	20050000	13	19725000	4	7890000	3	7890000	1
19975000	2	20075000	7	19750000	1	7900000	3	7900000	2
20000000	2	20100000	7	19775000	2	7910000	3	7910000	2
20025000	1	20125000	14	19800000	4	7920000	5	7920000	1
20050000	2	20150000	13	19825000	7	7930000	5	7930000	0
20075000	1	20175000	12	19850000	3	7940000	3	7940000	1
20100000	0	20200000	9	19875000	6	7950000	3	7950000	0
20125000	0	20225000	12	19900000	3	7960000	9	7960000	0
20150000	1	20250000	10	19925000	4	7970000	5	7970000	2
20175000	2	20275000	6	19950000	1	7980000	5	7980000	1
20200000	1	20300000	11	19975000	4	7990000	1	7990000	0
20225000	1	20325000	11	20000000	5	8000000	4	8000000	1
20250000	0	20350000	16	20025000	4	8010000	2	8010000	1
20275000	2	20375000	13	20050000	6	8020000	0	8020000	0
20300000	3	20400000	17	20075000	2	8030000	2	8030000	0
20325000	1	20425000	14	20100000	2	8040000	1	8040000	1
20350000	4	20450000	14	20125000	3	8050000	4	8050000	1
20375000	1	20475000	7	20150000	0	8060000	4	8060000	0
20400000	1	20500000	14	20175000	6	8070000	0	8070000	0
20425000	1	20525000	14	20200000	3	8080000	7	8080000	0
20450000	1	20550000	15	20225000	7	8090000	2	8090000	1
20475000	0	20575000	11	20250000	8	8100000	1	8100000	0
20500000	3	20600000	11	20275000	4	8110000	2	8110000	0
20525000	0	20625000	24	20300000	4	8120000	4	8120000	2
20550000	1	20650000	21	20325000	2	8130000	4	8130000	0
20575000	4	20675000	17	20350000	2	8140000	2	8140000	1
20600000	0	20700000	15	20375000	5	8150000	6	8150000	0
20625000	3	20725000	14	20400000	3	8160000	4	8160000	0
20650000	3	20750000	11	20425000	1	8170000	3	8170000	0
20675000	1	20775000	11	20450000	3	8180000	8	8180000	1
20700000	2	20800000	9	20475000	3	8190000	6	8190000	0
20725000	3	20825000	16	20500000	4	8200000	7	8200000	2
20750000	3	20850000	16	20525000	3	8210000	1	8210000	1
20775000	0	20875000	11	20550000	5	8220000	5	8220000	1
20800000	2	20900000	5	20575000	2	8230000	10	8230000	0
20825000	3	20925000	6	20600000	2	8240000	5	8240000	1
20850000	0	20950000	6	20625000	9	8250000	5	8250000	0
20875000	2	20975000	13	20650000	3	8260000	3	8260000	1
20900000	2	21000000	11	20675000	2	8270000	3	8270000	0
20925000	1	21025000	10	20700000	5	8280000	1	8280000	0
20950000	5	21050000	15	20725000	9	8290000	5	8290000	1
20975000	2	21075000	4	20750000	3	8300000	5	8300000	1
21000000	0	21100000	11	20775000	0	8310000	2	8310000	1
21025000	4	21125000	20	20800000	1	8320000	9	8320000	1
21050000	1	21150000	12	20825000	2	8330000	1	8330000	0
21075000	1	21175000	10	20850000	1	8340000	6	8340000	0
21100000	0	21200000	20	20875000	4	8350000	3	8350000	0
21125000	0	21225000	10	20900000	3	8360000	1	8360000	1
21150000	2	21250000	16	20925000	8	8370000	5	8370000	0
21175000	4	21275000	15	20950000	5	8380000	3	8380000	0
21200000	4	21300000	13	20975000	5	8390000	2	8390000	0
21225000	2	21325000	11	21000000	5	8400000	3	8400000	0
21250000	2	21350000	11	21025000	4	8410000	3	8410000	0
21275000	4	21375000	8	21050000	2	8420000	4	8420000	1
21300000	1	21400000	10	21075000	0	8430000	2	8430000	0
21325000	3	21425000	9	21100000	2	8440000	8	8440000	0
21350000	2	21450000	4	21125000	3	8450000	6	8450000	0
21375000	2	21475000	17	21150000	1	8460000	4	8460000	3
21400000	2	21500000	20	21175000	0	8470000	4	8470000	2
21425000	5	21525000	16	21200000	4	8480000	5	8480000	1
21450000	1	21550000	12	21225000	5	8490000	4	8490000	1
21475000	2	21575000	17	21250000	3	8500000	5	8500000	1
21500000	3	21600000	19	21275000	2	8510000	5	8510000	0
21525000	6	21625000	10	21300000	3	8520000	5	8520000	2
21550000	4	21650000	16	21325000	2	8530000	4	8530000	0
21575000	1	21675000	17	21350000	4	8540000	8	8540000	0
21600000	0	21700000	13	21375000	4	8550000	4	8550000	2
21625000	0	21725000	13	21400000	3	8560000	7	8560000	2
21650000	3	21750000	8	21425000	2	8570000	4	8570000	0
21675000	4	21775000	12	21450000	4	8580000	6	8580000	1
21700000	1	21800000	11	21475000	4	8590000	3	8590000	0
21725000	2	21825000	14	21500000	4	8600000	2	8600000	0
21750000	0	21850000	11	21525000	8	8610000	3	8610000	0
21775000	3	21875000	13	21550000	4	8620000	3	8620000	0
21800000	1	21900000	16	21575000	5	8630000	5	8630000	0
21825000	0	21925000	17	21600000	3	8640000	3	8640000	1
21850000	1	21950000	5	21625000	5	8650000	2	8650000	0
21875000	4	21975000	21	21650000	0	8660000	2	8660000	1
21900000	1	22000000	6	21675000	3	8670000	4	8670000	1
21925000	1	22025000	14	21700000	3	8680000	4	8680000	0
21950000	1	22050000	12	21725000	1	8690000	2	8690000	1
21975000	2	22075000	9	21750000	2	8700000	1	8700000	0
22000000	0	22100000	9	21775000	5	8710000	5	8710000	0
22025000	2	22125000	10	21800000	3	8720000	5	8720000	0
22050000	3	22150000	8	21825000	6	8730000	0	8730000	0
22075000	4	22175000	19	21850000	3	8740000	3	8740000	1
22100000	2	22200000	11	21875000	6	8750000	4	8750000	0
22125000	2	22225000	14	21900000	4	8760000	1	8760000	1
22150000	0	22250000	10	21925000	7	8770000	1	8770000	0
22175000	1	22275000	13	21950000	1	8780000	4	8780000	1
22200000	1	22300000	8	21975000	5	8790000	4	8790000	0
22225000	3	22325000	16	22000000	6	8800000	5	8800000	1
22250000	3	22350000	10	22025000	0	8810000	1	8810000	0
22275000	2	22375000	13	22050000	4	8820000	1	8820000	0
22300000	2	22400000	16	22075000	1	8830000	3	8830000	0
22325000	4	22425000	9	22100000	4	8840000	3	8840000	0
22350000	1	22450000	10	22125000	5	8850000	3	8850000	0
22375000	2	22475000	13	22150000	3	8860000	2	8860000	1
22400000	0	22500000	20	22175000	5	8870000	1	8870000	1
22425000	1	22525000	19	22200000	2	8880000	7	8880000	0
22450000	0	22550000	11	22225000	5	8890000	5	8890000	1
22475000	0	22575000	14	22250000	5	8900000	5	8900000	1
22500000	1	22600000	18	22275000	7	8910000	4	8910000	1
22525000	0	22625000	10	22300000	5	8920000	3	8920000	0
22550000	1	22650000	9	22325000	2	8930000	1	8930000	0
22575000	1	22675000	10	22350000	4	8940000	3	8940000	0
22600000	1	22700000	11	22375000	1	8950000	5	8950000	0
22625000	0	22725000	11	22400000	6	8960000	5	8960000	0
22650000	4	22750000	16	22425000	4	8970000	4	8970000	0
22675000	1	22775000	15	22450000	5	8980000	5	8980000	1
22700000	2	22800000	10	22475000	4	8990000	0	8990000	0
22725000	2	22825000	7	22500000	4	9000000	3	9000000	0
22750000	2	22850000	13	22525000	5	9010000	4	9010000	1
22775000	2	22875000	11	22550000	4	9020000	6	9020000	0
22800000	0	22900000	10	22575000	3	9030000	6	9030000	0
22825000	1	22925000	11	22600000	2	9040000	3	9040000	1
22850000	1	22950000	10	22625000	4	9050000	3	9050000	0
22875000	5	22975000	10	22650000	1	9060000	5	9060000	0
22900000	2	23000000	9	22675000	7	9070000	3	9070000	0
22925000	1	23025000	15	22700000	5	9080000	4	9080000	0
22950000	4	23050000	14	22725000	2	9090000	1	9090000	0
22975000	5	23075000	16	22750000	2	9100000	2	9100000	3
23000000	2	23100000	12	22775000	2	9110000	7	9110000	0
23025000	3	23125000	11	22800000	3	9120000	3	9120000	0
23050000	2	23150000	10	22825000	4	9130000	8	9130000	1
23075000	1	23175000	15	22850000	3	9140000	5	9140000	0
23100000	2	23200000	10	22875000	3	9150000	4	9150000	0
23125000	0	23225000	14	22900000	6	9160000	5	9160000	0
23150000	2	23250000	4	22925000	4	9170000	2	9170000	0
23175000	0	23275000	10	22950000	5	9180000	4	9180000	0
23200000	1	23300000	15	22975000	5	9190000	2	9190000	0
23225000	2	23325000	15	23000000	5	9200000	3	9200000	0
23250000	2	23350000	12	23025000	2	9210000	1	9210000	1
23275000	1	23375000	7	23050000	4	9220000	2	9220000	0
23300000	2	23400000	15	23075000	2	9230000	4	9230000	1
23325000	1	23425000	16	23100000	5	9240000	3	9240000	0
23350000	4	23450000	10	23125000	8	9250000	7	9250000	1
23375000	4	23475000	12	23150000	1	9260000	6	9260000	1
23400000	1	23500000	16	23175000	5	9270000	1	9270000	0
23425000	1	23525000	11	23200000	4	9280000	3	9280000	1
23450000	0	23550000	16	23225000	2	9290000	2	9290000	0
23475000	0	23575000	14	23250000	4	9300000	3	9300000	1
23500000	1	23600000	16	23275000	3	9310000	6	9310000	0
23525000	2	23625000	12	23300000	6	9320000	5	9320000	0
23550000	2	23650000	7	23325000	3	9330000	4	9330000	2
23575000	1	23675000	8	23350000	1	9340000	3	9340000	0
23600000	1	23700000	15	23375000	3	9350000	2	9350000	0
23625000	0	23725000	17	23400000	2	9360000	1	9360000	0
23650000	2	23750000	9	23425000	4	9370000	1	9370000	0
23675000	3	23775000	10	23450000	4	9380000	1	9380000	1
23700000	1	23800000	11	23475000	4	9390000	5	9390000	0
23725000	4	23825000	5	23500000	0	9400000	6	9400000	0
23750000	2	23850000	17	23525000	2	9410000	4	9410000	0
23775000	0	23875000	24	23550000	1	9420000	0	9420000	1
23800000	0	23900000	8	23575000	1	9430000	3	9430000	0
23825000	1	23925000	10	23600000	3	9440000	3	9440000	0
23850000	2	23950000	9	23625000	4	9450000	1	9450000	0
23875000	3	23975000	7	23650000	8	9460000	2	9460000	1
23900000	0	24000000	13	23675000	0	9470000	2	9470000	0
23925000	1	24025000	11	23700000	4	9480000	4	9480000	1
23950000	2	24050000	16	23725000	4	9490000	2	9490000	0
23975000	0	24075000	14	23750000	5	9500000	1	9500000	0
24000000	0	24100000	9	23775000	2	9510000	2	9510000	1
24025000	3	24125000	5	23800000	3	9520000	4	9520000	1
24050000	0	24150000	8	23825000	6	9530000	1	9530000	0
24075000	3	24175000	14	23850000	6	9540000	3	9540000	1
24100000	0	24200000	10	23875000	3	9550000	0	9550000	1
24125000	1	24225000	14	23900000	5	9560000	4	9560000	1
24150000	0	24250000	15	23925000	5	9570000	2	9570000	1
24175000	2	24275000	13	23950000	4	9580000	1	9580000	0
24200000	2	24300000	8	23975000	6	9590000	2	9590000	0
24225000	2	24325000	11	24000000	5	9600000	5	9600000	0
24250000	3	24350000	10	24025000	4	9610000	9	9610000	0
24275000	1	24375000	11	24050000	5	9620000	0	9620000	0
24300000	4	24400000	14	24075000	0	9630000	1	9630000	0
24325000	2	24425000	12	24100000	1	9640000	5	9640000	1
24350000	1	24450000	8	24125000	6	9650000	7	9650000	0
24375000	1	24475000	16	24150000	3	9660000	1	9660000	0
24400000	0	24500000	18	24175000	2	9670000	3	9670000	0
24425000	3	24525000	16	24200000	3	9680000	3	9680000	0
24450000	1	24550000	4	24225000	1	9690000	3	9690000	0
24475000	1	24575000	9	24250000	5	9700000	2	9700000	1
24500000	0	24600000	13	24275000	3	9710000	7	9710000	0
24525000	1	24625000	12	24300000	2	9720000	1	9720000	0
24550000	1	24650000	22	24325000	3	9730000	3	9730000	0
24575000	1	24675000	16	24350000	1	9740000	3	9740000	0
24600000	2	24700000	14	24375000	4	9750000	1	9750000	1
24625000	0	24725000	13	24400000	5	9760000	3	9760000	0
24650000	1	24750000	12	24425000	1	9770000	3	9770000	1
24675000	3	24775000	17	24450000	3	9780000	3	9780000	0
24700000	2	24800000	21	24475000	3	9790000	3	9790000	0
24725000	0	24825000	8	24500000	1	9800000	4	9800000	1
24750000	2	24850000	8	24525000	3	9810000	2	9810000	0
24775000	0	24875000	7	24550000	4	9820000	6	9820000	0
24800000	3	24900000	12	24575000	1	9830000	2	9830000	0
24825000	0	24925000	13	24600000	6	9840000	6	9840000	0
24850000	3	24950000	10	24625000	3	9850000	2	9850000	0
24875000	2	24975000	16	24650000	5	9860000	1	9860000	0
24900000	2	25000000	12	24675000	3	9870000	3	9870000	0
24925000	1	25025000	11	24700000	3	9880000	1	9880000	0
24950000	0	25050000	17	24725000	4	9890000	4	9890000	0
24975000	1	25075000	12	24750000	6	9900000	2	9900000	1
25000000	0	25100000	11	24775000	4	9910000	2	9910000	2
25025000	0	25125000	11	24800000	6	9920000	4	9920000	0
25050000	2	25150000	13	24825000	2	9930000	6	9930000	0
25075000	0	25175000	7	24850000	3	9940000	3	9940000	1
25100000	1	25200000	7	24875000	1	9950000	2	9950000	0
25125000	4	25225000	11	24900000	5	9960000	0	9960000	0
25150000	0	25250000	8	24925000	5	9970000	2	9970000	1
25175000	0	25275000	19	24950000	4	9980000	0	9980000	0
25200000	0	25300000	11	24975000	4	9990000	1	9990000	0
25225000	2	25325000	10	25000000	4	10000000	4	10000000	0
25250000	0	25350000	10	25025000	2	10010000	5	10010000	0
25275000	3	25375000	8	25050000	9	10020000	4	10020000	1
25300000	0	25400000	12	25075000	5	10030000	2	10030000	0
25325000	3	25425000	15	25100000	3	10040000	2	10040000	0
25350000	1	25450000	10	25125000	4	10050000	0	10050000	0
25375000	0	25475000	10	25150000	8	10060000	3	10060000	0
25400000	0	25500000	9	25175000	2	10070000	3	10070000	0
25425000	0	25525000	10	25200000	4	10080000	2	10080000	0
25450000	2	25550000	22	25225000	4	10090000	0	10090000	0
25475000	2	25575000	7	25250000	7	10100000	3	10100000	0
25500000	1	25600000	13	25275000	2	10110000	2	10110000	0
25525000	3	25625000	9	25300000	0	10120000	2	10120000	2
25550000	1	25650000	7	25325000	1	10130000	2	10130000	0
25575000	0	25675000	11	25350000	3	10140000	0	10140000	0
25600000	2	25700000	21	25375000	4	10150000	3	10150000	0
25625000	1	25725000	11	25400000	1	10160000	0	10160000	0
25650000	0	25750000	12	25425000	6	10170000	2	10170000	1
25675000	0	25775000	15	25450000	3	10180000	2	10180000	0
25700000	1	25800000	6	25475000	3	10190000	1	10190000	2
25725000	2	25825000	8	25500000	8	10200000	1	10200000	1
25750000	0	25850000	11	25525000	2	10210000	1	10210000	0
25775000	2	25875000	7	25550000	4	10220000	3	10220000	0
25800000	1	25900000	11	25575000	3	10230000	3	10230000	0
25825000	1	25925000	12	25600000	3	10240000	6	10240000	1
25850000	2	25950000	6	25625000	2	10250000	3	10250000	0
25875000	1	25975000	11	25650000	3	10260000	3	10260000	0
25900000	0	26000000	8	25675000	3	10270000	1	10270000	1
25925000	0	26025000	13	25700000	0	10280000	1	10280000	0
25950000	1	26050000	13	25725000	4	10290000	2	10290000	0
25975000	1	26075000	14	25750000	0	10300000	2	10300000	1
26000000	2	26100000	14	25775000	5	10310000	1	10310000	0
26025000	2	26125000	11	25800000	2	10320000	3	10320000	2
26050000	0	26150000	15	25825000	1	10330000	2	10330000	0
26075000	0	26175000	15	25850000	4	10340000	0	10340000	0
26100000	0	26200000	15	25875000	4	10350000	4	10350000	0
26125000	2	26225000	8	25900000	4	10360000	3	10360000	0
26150000	1	26250000	11	25925000	6	10370000	2	10370000	0
26175000	3	26275000	8	25950000	5	10380000	3	10380000	1
26200000	2	26300000	18	25975000	3	10390000	1	10390000	0
26225000	2	26325000	16	26000000	5	10400000	3	10400000	1
26250000	0	26350000	17	26025000	1	10410000	2	10410000	0
26275000	1	26375000	19	26050000	1	10420000	3	10420000	0
26300000	2	26400000	18	26075000	3	10430000	4	10430000	0
26325000	1	26425000	11	26100000	3	10440000	3	10440000	0
26350000	1	26450000	8	26125000	5	10450000	3	10450000	1
26375000	1	26475000	15	26150000	3	10460000	4	10460000	0
26400000	2	26500000	9	26175000	6	10470000	1	10470000	0
26425000	1	26525000	6	26200000	2	10480000	2	10480000	0
26450000	2	26550000	11	26225000	10	10490000	4	10490000	0
26475000	1	26575000	16	26250000	3	10500000	4	10500000	1
26500000	0	26600000	9	26275000	3	10510000	2	10510000	0
26525000	1	26625000	17	26300000	4	10520000	2	10520000	0
26550000	3	26650000	7	26325000	2	10530000	3	10530000	0
26575000	2	26675000	11	26350000	1	10540000	2	10540000	0
26600000	0	26700000	15	26375000	2	10550000	3	10550000	0
26625000	2	26725000	6	26400000	2	10560000	4	10560000	0
26650000	1	26750000	9	26425000	3	10570000	4	10570000	0
26675000	3	26775000	7	26450000	5	10580000	3	10580000	1
26700000	0	26800000	15	26475000	7	10590000	0	10590000	1
26725000	3	26825000	6	26500000	3	10600000	2	10600000	0
26750000	1	26850000	18	26525000	2	10610000	4	10610000	0
26775000	0	26875000	9	26550000	1	10620000	2	10620000	0
26800000	1	26900000	16	26575000	2	10630000	2	10630000	1
26825000	1	26925000	9	26600000	2	10640000	2	10640000	0
26850000	1	26950000	9	26625000	2	10650000	3	10650000	0
26875000	1	26975000	12	26650000	4	10660000	3	10660000	0
26900000	0	27000000	13	26675000	6	10670000	3	10670000	0
26925000	5	27025000	10	26700000	2	10680000	1	10680000	0
26950000	4	27050000	18	26725000	4	10690000	5	10690000	0
26975000	2	27075000	12	26750000	2	10700000	1	10700000	0
27000000	0	27100000	17	26775000	2	10710000	3	10710000	0
27025000	3	27125000	10	26800000	2	10720000	2	10720000	1
27050000	0	27150000	10	26825000	6	10730000	1	10730000	0
27075000	1	27175000	18	26850000	4	10740000	2	10740000	0
27100000	0	27200000	15	26875000	6	10750000	2	10750000	0
27125000	2	27225000	11	26900000	3	10760000	1	10760000	0
27150000	3	27250000	4	26925000	3	10770000	1	10770000	0
27175000	3	27275000	7	26950000	1	10780000	1	10780000	0
27200000	1	27300000	11	26975000	3	10790000	1	10790000	0
27225000	5	27325000	9	27000000	7	10800000	3	10800000	0
27250000	0	27350000	12	27025000	1	10810000	2	10810000	0
27275000	1	27375000	11	27050000	1	10820000	2	10820000	0
27300000	1	27400000	12	27075000	0	10830000	4	10830000	1
27325000	1	27425000	13	27100000	5	10840000	2	10840000	0
27350000	1	27450000	10	27125000	2	10850000	1	10850000	0
27375000	2	27475000	13	27150000	4	10860000	5	10860000	2
27400000	1	27500000	17	27175000	3	10870000	0	10870000	0
27425000	3	27525000	11	27200000	2	10880000	2	10880000	0
27450000	0	27550000	12	27225000	6	10890000	3	10890000	0
27475000	2	27575000	17	27250000	3	10900000	2	10900000	0
27500000	2	27600000	21	27275000	1	10910000	3	10910000	0
27525000	5	27625000	15	27300000	1	10920000	1	10920000	0
27550000	4	27650000	13	27325000	3	10930000	3	10930000	1
27575000	1	27675000	8	27350000	4	10940000	1	10940000	1
27600000	3	27700000	10	27375000	4	10950000	4	10950000	0
27625000	0	27725000	14	27400000	3	10960000	2	10960000	1
27650000	2	27750000	11	27425000	8	10970000	0	10970000	0
27675000	2	27775000	7	27450000	3	10980000	3	10980000	0
27700000	1	27800000	21	27475000	4	10990000	2	10990000	0
27725000	1	27825000	11	27500000	0	11000000	4	11000000	1
27750000	3	27850000	16	27525000	1	11010000	3	11010000	0
27775000	0	27875000	9	27550000	8	11020000	2	11020000	0
27800000	1	27900000	15	27575000	3	11030000	2	11030000	1
27825000	2	27925000	6	27600000	6	11040000	3	11040000	1
27850000	1	27950000	12	27625000	4	11050000	1	11050000	0
27875000	2	27975000	9	27650000	2	11060000	0	11060000	1
27900000	3	28000000	7	27675000	2	11070000	2	11070000	0
27925000	1	28025000	10	27700000	2	11080000	2	11080000	0
27950000	1	28050000	14	27725000	4	11090000	1	11090000	0
27975000	0	28075000	13	27750000	0	11100000	3	11100000	0
28000000	1	28100000	11	27775000	6	11110000	3	11110000	0
28025000	0	28125000	11	27800000	4	11120000	2	11120000	1
28050000	3	28150000	10	27825000	3	11130000	1	11130000	1
28075000	2	28175000	11	27850000	5	11140000	1	11140000	0
28100000	0	28200000	16	27875000	6	11150000	0	11150000	0
28125000	0	28225000	10	27900000	2	11160000	3	11160000	1
28150000	3	28250000	13	27925000	4	11170000	1	11170000	1
28175000	1	28275000	6	27950000	4	11180000	1	11180000	0
28200000	2	28300000	15	27975000	4	11190000	4	11190000	0
28225000	1	28325000	15	28000000	4	11200000	1	11200000	0
28250000	3	28350000	13	28025000	2	11210000	4	11210000	1
28275000	0	28375000	13	28050000	6	11220000	4	11220000	0
28300000	1	28400000	11	28075000	2	11230000	3	11230000	0
28325000	0	28425000	13	28100000	4	11240000	0	11240000	0
28350000	2	28450000	14	28125000	4	11250000	2	11250000	0
28375000	3	28475000	11	28150000	2	11260000	5	11260000	0
28400000	0	28500000	12	28175000	3	11270000	3	11270000	0
28425000	0	28525000	9	28200000	5	11280000	1	11280000	1
28450000	3	28550000	12	28225000	2	11290000	5	11290000	0
28475000	2	28575000	12	28250000	2	11300000	2	11300000	0
28500000	1	28600000	14	28275000	2	11310000	3	11310000	0
28525000	3	28625000	19	28300000	6	11320000	2	11320000	0
28550000	2	28650000	11	28325000	3	11330000	1	11330000	1
28575000	0	28675000	15	28350000	2	11340000	3	11340000	0
28600000	3	28700000	15	28375000	2	11350000	2	11350000	0
28625000	0	28725000	14	28400000	2	11360000	3	11360000	0
28650000	0	28750000	10	28425000	3	11370000	1	11370000	2
28675000	1	28775000	16	28450000	8	11380000	2	11380000	0
28700000	2	28800000	9	28475000	3	11390000	7	11390000	0
28725000	0	28825000	8	28500000	1	11400000	1	11400000	0
28750000	2	28850000	12	28525000	3	11410000	3	11410000	0
28775000	0	28875000	12	28550000	2	11420000	1	11420000	0
28800000	1	28900000	11	28575000	1	11430000	1	11430000	0
28825000	1	28925000	11	28600000	2	11440000	2	11440000	0
28850000	1	28950000	11	28625000	3	11450000	0	11450000	0
28875000	1	28975000	9	28650000	5	11460000	2	11460000	0
28900000	2	29000000	12	28675000	4	11470000	2	11470000	1
28925000	0	29025000	13	28700000	3	11480000	0	11480000	0
28950000	0	29050000	9	28725000	1	11490000	3	11490000	0
28975000	0	29075000	10	28750000	1	11500000	2	11500000	0
29000000	2	29100000	13	28775000	4	11510000	5	11510000	0
29025000	2	29125000	16	28800000	3	11520000	1	11520000	0
29050000	0	29150000	13	28825000	3	11530000	2	11530000	0
29075000	0	29175000	13	28850000	4	11540000	1	11540000	0
29100000	0	29200000	11	28875000	6	11550000	3	11550000	0
29125000	2	29225000	19	28900000	6	11560000	1	11560000	1
29150000	2	29250000	8	28925000	5	11570000	3	11570000	0
29175000	0	29275000	12	28950000	6	11580000	3	11580000	0
29200000	1	29300000	9	28975000	6	11590000	3	11590000	1
29225000	2	29325000	14	29000000	5	11600000	5	11600000	1
29250000	2	29350000	13	29025000	7	11610000	3	11610000	0
29275000	1	29375000	11	29050000	2	11620000	1	11620000	0
29300000	0	29400000	14	29075000	2	11630000	3	11630000	0
29325000	0	29425000	10	29100000	2	11640000	3	11640000	0
29350000	1	29450000	12	29125000	2	11650000	3	11650000	1
29375000	0	29475000	9	29150000	1	11660000	0	11660000	0
29400000	0	29500000	11	29175000	6	11670000	4	11670000	1
29425000	1	29525000	12	29200000	5	11680000	4	11680000	0
29450000	3	29550000	9	29225000	4	11690000	3	11690000	0
29475000	2	29575000	4	29250000	2	11700000	1	11700000	0
29500000	1	29600000	11	29275000	10	11710000	6	11710000	0
29525000	0	29625000	14	29300000	2	11720000	0	11720000	0
29550000	4	29650000	11	29325000	2	11730000	0	11730000	0
29575000	2	29675000	7	29350000	3	11740000	3	11740000	0
29600000	1	29700000	10	29375000	5	11750000	1	11750000	0
29625000	1	29725000	5	29400000	5	11760000	0	11760000	1
29650000	0	29750000	10	29425000	8	11770000	5	11770000	0
29675000	0	29775000	12	29450000	5	11780000	1	11780000	0
29700000	2	29800000	13	29475000	7	11790000	1	11790000	0
29725000	2	29825000	13	29500000	5	11800000	0	11800000	1
29750000	2	29850000	7	29525000	1	11810000	2	11810000	0
29775000	2	29875000	9	29550000	4	11820000	1	11820000	0
29800000	2	29900000	11	29575000	7	11830000	2	11830000	0
29825000	1	29925000	10	29600000	3	11840000	3	11840000	0
29850000	1	29950000	9	29625000	4	11850000	4	11850000	0
29875000	3	29975000	20	29650000	4	11860000	1	11860000	0
29900000	2	30000000	11	29675000	0	11870000	2	11870000	1
29925000	1	30025000	9	29700000	5	11880000	3	11880000	1
29950000	1	30050000	10	29725000	3	11890000	1	11890000	1
29975000	1	30075000	5	29750000	1	11900000	4	11900000	0
30000000	2	30100000	15	29775000	3	11910000	2	11910000	0
30025000	1	30125000	13	29800000	7	11920000	3	11920000	0
30050000	2	30150000	7	29825000	1	11930000	2	11930000	0
30075000	2	30175000	16	29850000	4	11940000	3	11940000	0
30100000	0	30200000	10	29875000	3	11950000	1	11950000	0
30125000	3	30225000	16	29900000	6	11960000	1	11960000	0
30150000	2	30250000	12	29925000	0	11970000	3	11970000	1
30175000	1	30275000	9	29950000	2	11980000	0	11980000	0
30200000	2	30300000	8	29975000	2	11990000	3	11990000	0
30225000	1	30325000	14	30000000	4	12000000	1	12000000	0
30250000	2	30350000	16	30025000	3	12010000	3	12010000	0
30275000	1	30375000	9	30050000	4	12020000	3	12020000	0
30300000	1	30400000	8	30075000	5	12030000	2	12030000	0
30325000	2	30425000	15	30100000	3	12040000	2	12040000	0
30350000	2	30450000	12	30125000	6	12050000	1	12050000	0
30375000	0	30475000	9	30150000	0	12060000	2	12060000	0
30400000	1	30500000	19	30175000	0	12070000	2	12070000	0
30425000	2	30525000	13	30200000	4	12080000	2	12080000	0
30450000	2	30550000	11	30225000	3	12090000	0	12090000	1
30475000	2	30575000	17	30250000	4	12100000	1	12100000	1
30500000	1	30600000	12	30275000	3	12110000	3	12110000	0
30525000	2	30625000	11	30300000	4	12120000	1	12120000	0
30550000	0	30650000	13	30325000	6	12130000	6	12130000	0
30575000	0	30675000	14	30350000	2	12140000	2	12140000	0
30600000	0	30700000	8	30375000	2	12150000	2	12150000	0
30625000	1	30725000	13	30400000	3	12160000	1	12160000	0
30650000	0	30750000	14	30425000	2	12170000	3	12170000	0
30675000	3	30775000	11	30450000	2	12180000	1	12180000	0
30700000	3	30800000	10	30475000	1	12190000	0	12190000	0
30725000	2	30825000	18	30500000	5	12200000	0	12200000	0
30750000	0	30850000	16	30525000	5	12210000	4	12210000	1
30775000	1	30875000	14	30550000	4	12220000	5	12220000	0
30800000	3	30900000	12	30575000	5	12230000	2	12230000	0
30825000	0	30925000	11	30600000	2	12240000	0	12240000	0
30850000	1	30950000	15	30625000	2	12250000	1	12250000	0
30875000	0	30975000	10	30650000	3	12260000	2	12260000	0
30900000	0	31000000	10	30675000	0	12270000	3	12270000	0
30925000	2	31025000	11	30700000	2	12280000	1	12280000	0
30950000	3	31050000	12	30725000	3	12290000	0	12290000	1
30975000	1	31075000	13	30750000	5	12300000	0	12300000	0
31000000	1	31100000	19	30775000	3	12310000	1	12310000	0
31025000	1	31125000	17	30800000	7	12320000	1	12320000	0
31050000	0	31150000	12	30825000	4	12330000	1	12330000	1
31075000	1	31175000	12	30850000	3	12340000	0	12340000	0
31100000	3	31200000	4	30875000	2	12350000	4	12350000	0
31125000	2	31225000	10	30900000	0	12360000	5	12360000	0
31150000	0	31250000	11	30925000	5	12370000	3	12370000	0
31175000	0	31275000	9	30950000	4	12380000	1	12380000	1
31200000	0	31300000	11	30975000	4	12390000	2	12390000	0
31225000	0	31325000	20	31000000	4	12400000	0	12400000	0
31250000	0	31350000	9	31025000	5	12410000	1	12410000	1
31275000	1	31375000	16	31050000	2	12420000	1	12420000	0
31300000	2	31400000	13	31075000	1	12430000	0	12430000	0
31325000	0	31425000	11	31100000	6	12440000	2	12440000	0
31350000	1	31450000	6	31125000	4	12450000	2	12450000	0
31375000	2	31475000	14	31150000	1	12460000	4	12460000	0
31400000	3	31500000	13	31175000	4	12470000	2	12470000	0
31425000	1	31525000	14	31200000	6	12480000	6	12480000	0
31450000	1	31550000	12	31225000	3	12490000	1	12490000	0
31475000	1	31575000	12	31250000	1	12500000	1	12500000	0
31500000	0	31600000	12	31275000	1	12510000	0	12510000	0
31525000	1	31625000	8	31300000	3	12520000	1	12520000	1
31550000	0	31650000	14	31325000	4	12530000	0	12530000	0
31575000	2	31675000	15	31350000	10	12540000	1	12540000	0
31600000	0	31700000	14	31375000	3	12550000	3	12550000	0
31625000	2	31725000	15	31400000	9	12560000	2	12560000	0
31650000	1	31750000	14	31425000	3	12570000	1	12570000	0
31675000	1	31775000	9	31450000	3	12580000	4	12580000	0
31700000	1	31800000	13	31475000	4	12590000	1	12590000	1
31725000	0	31825000	4	31500000	3	12600000	1	12600000	1
31750000	2	31850000	15	31525000	0	12610000	1	12610000	0
31775000	1	31875000	13	31550000	5	12620000	1	12620000	1
31800000	0	31900000	10	31575000	2	12630000	2	12630000	0
31825000	0	31925000	13	31600000	3	12640000	3	12640000	0
31850000	0	31950000	5	31625000	3	12650000	1	12650000	1
31875000	1	31975000	10	31650000	1	12660000	3	12660000	0
31900000	1	32000000	11	31675000	2	12670000	1	12670000	0
31925000	2	32025000	10	31700000	3	12680000	6	12680000	0
31950000	0	32050000	17	31725000	7	12690000	2	12690000	0
31975000	1	32075000	13	31750000	4	12700000	1	12700000	1
32000000	3	32100000	12	31775000	1	12710000	1	12710000	1
32025000	0	32125000	10	31800000	1	12720000	2	12720000	0
32050000	0	32150000	9	31825000	4	12730000	1	12730000	1
32075000	2	32175000	8	31850000	2	12740000	2	12740000	1
32100000	0	32200000	14	31875000	4	12750000	3	12750000	1
32125000	1	32225000	13	31900000	2	12760000	1	12760000	0
32150000	4	32250000	18	31925000	3	12770000	1	12770000	1
32175000	2	32275000	11	31950000	5	12780000	1	12780000	0
32200000	0	32300000	6	31975000	3	12790000	0	12790000	0
32225000	0	32325000	12	32000000	2	12800000	0	12800000	0
32250000	0	32350000	6	32025000	1	12810000	2	12810000	0
32275000	0	32375000	4	32050000	6	12820000	2	12820000	0
32300000	0	32400000	8	32075000	7	12830000	3	12830000	0
32325000	0	32425000	11	32100000	3	12840000	1	12840000	1
32350000	0	32450000	9	32125000	4	12850000	2	12850000	0
32375000	2	32475000	9	32150000	3	12860000	2	12860000	0
32400000	1	32500000	10	32175000	2	12870000	1	12870000	0
32425000	2	32525000	13	32200000	6	12880000	0	12880000	1
32450000	1	32550000	11	32225000	3	12890000	2	12890000	0
32475000	1	32575000	14	32250000	0	12900000	2	12900000	0
32500000	1	32600000	7	32275000	4	12910000	0	12910000	0
32525000	0	32625000	13	32300000	3	12920000	1	12920000	0
32550000	2	32650000	17	32325000	4	12930000	3	12930000	0
32575000	3	32675000	14	32350000	3	12940000	0	12940000	0
32600000	2	32700000	13	32375000	2	12950000	2	12950000	0
32625000	3	32725000	13	32400000	2	12960000	1	12960000	1
32650000	0	32750000	6	32425000	2	12970000	0	12970000	1
32675000	2	32775000	12	32450000	1	12980000	0	12980000	1
32700000	1	32800000	9	32475000	2	12990000	6	12990000	0
32725000	0	32825000	12	32500000	3	13000000	1	13000000	0
32750000	3	32850000	19	32525000	2	13010000	1	13010000	1
32775000	0	32875000	10	32550000	4	13020000	2	13020000	0
32800000	2	32900000	11	32575000	1	13030000	1	13030000	0
32825000	0	32925000	16	32600000	3	13040000	2	13040000	0
32850000	1	32950000	12	32625000	3	13050000	2	13050000	0
32875000	1	32975000	8	32650000	2	13060000	4	13060000	0
32900000	0	33000000	15	32675000	4	13070000	1	13070000	0
32925000	0	33025000	6	32700000	2	13080000	0	13080000	0
32950000	2	33050000	13	32725000	4	13090000	2	13090000	0
32975000	0	33075000	11	32750000	5	13100000	2	13100000	0
33000000	0	33100000	8	32775000	3	13110000	0	13110000	1
33025000	0	33125000	16	32800000	5	13120000	3	13120000	1
33050000	0	33150000	10	32825000	5	13130000	1	13130000	0
33075000	3	33175000	13	32850000	1	13140000	1	13140000	1
33100000	1	33200000	7	32875000	2	13150000	1	13150000	0
33125000	2	33225000	9	32900000	3	13160000	0	13160000	0
33150000	2	33250000	5	32925000	3	13170000	0	13170000	0
33175000	0	33275000	11	32950000	4	13180000	4	13180000	0
33200000	1	33300000	9	32975000	1	13190000	3	13190000	0
33225000	1	33325000	19	33000000	5	13200000	2	13200000	1
33250000	0	33350000	10	33025000	3	13210000	1	13210000	0
33275000	2	33375000	16	33050000	3	13220000	1	13220000	0
33300000	3	33400000	19	33075000	3	13230000	0	13230000	0
33325000	2	33425000	6	33100000	3	13240000	2	13240000	0
33350000	1	33450000	11	33125000	1	13250000	3	13250000	0
33375000	0	33475000	15	33150000	1	13260000	0	13260000	0
33400000	2	33500000	7	33175000	4	13270000	0	13270000	0
33425000	1	33525000	15	33200000	7	13280000	0	13280000	0
33450000	0	33550000	13	33225000	1	13290000	1	13290000	2
33475000	0	33575000	8	33250000	4	13300000	1	13300000	0
33500000	0	33600000	9	33275000	6	13310000	0	13310000	0
33525000	1	33625000	9	33300000	0	13320000	2	13320000	0
33550000	2	33650000	11	33325000	2	13330000	3	13330000	0
33575000	3	33675000	10	33350000	4	13340000	3	13340000	1
33600000	1	33700000	17	33375000	1	13350000	3	13350000	0
33625000	0	33725000	9	33400000	3	13360000	3	13360000	0
33650000	1	33750000	11	33425000	5	13370000	0	13370000	1
33675000	2	33775000	9	33450000	2	13380000	0	13380000	0
33700000	4	33800000	7	33475000	3	13390000	2	13390000	1
33725000	0	33825000	6	33500000	2	13400000	1	13400000	0
33750000	0	33850000	9	33525000	3	13410000	1	13410000	0
33775000	3	33875000	8	33550000	3	13420000	1	13420000	0
33800000	2	33900000	12	33575000	6	13430000	2	13430000	0
33825000	4	33925000	8	33600000	4	13440000	1	13440000	1
33850000	3	33950000	8	33625000	3	13450000	0	13450000	0
33875000	0	33975000	13	33650000	2	13460000	2	13460000	0
33900000	2	34000000	10	33675000	2	13470000	3	13470000	0
33925000	0	34025000	12	33700000	4	13480000	2	13480000	0
33950000	1	34050000	6	33725000	4	13490000	5	13490000	0
33975000	1	34075000	8	33750000	1	13500000	2	13500000	1
34000000	1	34100000	6	33775000	6	13510000	0	13510000	3
34025000	1	34125000	14	33800000	5	13520000	0	13520000	0
34050000	0	34150000	11	33825000	6	13530000	2	13530000	1
34075000	1	34175000	8	33850000	6	13540000	2	13540000	1
34100000	1	34200000	11	33875000	1	13550000	3	13550000	0
34125000	1	34225000	12	33900000	6	13560000	3	13560000	0
34150000	0	34250000	13	33925000	5	13570000	2	13570000	0
34175000	1	34275000	10	33950000	2	13580000	3	13580000	0
34200000	0	34300000	13	33975000	4	13590000	2	13590000	0
34225000	0	34325000	8	34000000	2	13600000	0	13600000	0
34250000	2	34350000	9	34025000	7	13610000	1	13610000	1
34275000	3	34375000	11	34050000	3	13620000	1	13620000	0
34300000	3	34400000	7	34075000	3	13630000	3	13630000	1
34325000	1	34425000	6	34100000	2	13640000	2	13640000	0
34350000	0	34450000	6	34125000	5	13650000	0	13650000	2
34375000	2	34475000	7	34150000	3	13660000	3	13660000	0
34400000	0	34500000	11	34175000	5	13670000	0	13670000	2
34425000	0	34525000	18	34200000	1	13680000	4	13680000	1
34450000	2	34550000	11	34225000	2	13690000	4	13690000	0
34475000	0	34575000	10	34250000	1	13700000	1	13700000	0
34500000	1	34600000	7	34275000	1	13710000	2	13710000	1
34525000	1	34625000	14	34300000	5	13720000	1	13720000	0
34550000	0	34650000	12	34325000	6	13730000	1	13730000	0
34575000	1	34675000	14	34350000	2	13740000	1	13740000	0
34600000	0	34700000	13	34375000	7	13750000	2	13750000	0
34625000	0	34725000	5	34400000	3	13760000	3	13760000	0
34650000	0	34750000	12	34425000	1	13770000	0	13770000	0
34675000	3	34775000	8	34450000	1	13780000	0	13780000	0
34700000	1	34800000	8	34475000	6	13790000	0	13790000	0
34725000	0	34825000	10	34500000	3	13800000	0	13800000	0
34750000	1	34850000	11	34525000	4	13810000	1	13810000	0
34775000	0	34875000	16	34550000	2	13820000	1	13820000	0
34800000	1	34900000	16	34575000	3	13830000	2	13830000	0
34825000	1	34925000	8	34600000	2	13840000	0	13840000	0
34850000	2	34950000	13	34625000	3	13850000	2	13850000	0
34875000	1	34975000	12	34650000	2	13860000	1	13860000	0
34900000	0	35000000	12	34675000	2	13870000	3	13870000	0
34925000	0	35025000	11	34700000	4	13880000	1	13880000	0
34950000	1	35050000	13	34725000	4	13890000	2	13890000	0
34975000	3	35075000	11	34750000	4	13900000	0	13900000	1
35000000	1	35100000	13	34775000	5	13910000	3	13910000	1
35025000	1	35125000	14	34800000	4	13920000	1	13920000	0
35050000	2	35150000	7	34825000	6	13930000	3	13930000	1
35075000	0	35175000	18	34850000	3	13940000	1	13940000	0
35100000	0	35200000	13	34875000	4	13950000	4	13950000	0
35125000	3	35225000	13	34900000	1	13960000	2	13960000	0
35150000	0	35250000	11	34925000	4	13970000	1	13970000	0
35175000	1	35275000	10	34950000	5	13980000	3	13980000	1
35200000	1	35300000	8	34975000	4	13990000	0	13990000	0
35225000	1	35325000	13	35000000	4	14000000	3	14000000	0
35250000	1	35350000	12	35025000	8	14010000	1	14010000	0
35275000	1	35375000	13	35050000	3	14020000	0	14020000	0
35300000	0	35400000	10	35075000	2	14030000	2	14030000	0
35325000	2	35425000	12	35100000	2	14040000	1	14040000	0
35350000	1	35450000	16	35125000	6	14050000	1	14050000	0
35375000	0	35475000	10	35150000	2	14060000	0	14060000	0
35400000	0	35500000	7	35175000	4	14070000	2	14070000	2
35425000	2	35525000	7	35200000	0	14080000	1	14080000	0
35450000	2	35550000	4	35225000	4	14090000	1	14090000	0
35475000	4	35575000	10	35250000	6	14100000	3	14100000	0
35500000	2	35600000	8	35275000	6	14110000	1	14110000	0
35525000	1	35625000	12	35300000	1	14120000	0	14120000	0
35550000	1	35650000	3	35325000	2	14130000	2	14130000	0
35575000	1	35675000	12	35350000	2	14140000	2	14140000	0
35600000	1	35700000	10	35375000	4	14150000	0	14150000	0
35625000	0	35725000	9	35400000	3	14160000	2	14160000	0
35650000	1	35750000	8	35425000	2	14170000	2	14170000	1
35675000	1	35775000	19	35450000	6	14180000	1	14180000	0
35700000	2	35800000	11	35475000	2	14190000	4	14190000	1
35725000	2	35825000	11	35500000	7	14200000	0	14200000	1
35750000	0	35850000	10	35525000	0	14210000	1	14210000	0
35775000	0	35875000	17	35550000	6	14220000	0	14220000	0
35800000	0	35900000	8	35575000	5	14230000	0	14230000	0
35825000	0	35925000	13	35600000	6	14240000	0	14240000	1
35850000	0	35950000	9	35625000	3	14250000	2	14250000	1
35875000	2	35975000	14	35650000	6	14260000	1	14260000	0
35900000	0	36000000	14	35675000	7	14270000	1	14270000	1
35925000	1	36025000	13	35700000	2	14280000	0	14280000	0
35950000	0	36050000	12	35725000	4	14290000	1	14290000	0
35975000	2	36075000	7	35750000	5	14300000	1	14300000	0
36000000	0	36100000	15	35775000	2	14310000	2	14310000	1
36025000	0	36125000	20	35800000	3	14320000	1	14320000	0
36050000	2	36150000	15	35825000	4	14330000	1	14330000	0
36075000	1	36175000	13	35850000	1	14340000	3	14340000	1
36100000	0	36200000	10	35875000	3	14350000	1	14350000	0
36125000	2	36225000	6	35900000	2	14360000	2	14360000	1
36150000	2	36250000	16	35925000	4	14370000	2	14370000	3
36175000	0	36275000	10	35950000	2	14380000	1	14380000	0
36200000	0	36300000	16	35975000	2	14390000	2	14390000	0
36225000	0	36325000	12	36000000	3	14400000	3	14400000	0
36250000	3	36350000	4	36025000	4	14410000	0	14410000	0
36275000	1	36375000	10	36050000	5	14420000	0	14420000	0
36300000	0	36400000	11	36075000	8	14430000	1	14430000	0
36325000	1	36425000	10	36100000	4	14440000	0	14440000	0
36350000	0	36450000	5	36125000	5	14450000	3	14450000	0
36375000	1	36475000	6	36150000	4	14460000	0	14460000	0
36400000	1	36500000	13	36175000	1	14470000	1	14470000	0
36425000	1	36525000	9	36200000	8	14480000	2	14480000	1
36450000	1	36550000	6	36225000	3	14490000	0	14490000	0
36475000	1	36575000	10	36250000	4	14500000	2	14500000	0
36500000	0	36600000	8	36275000	1	14510000	0	14510000	1
36525000	2	36625000	7	36300000	3	14520000	4	14520000	0
36550000	2	36650000	6	36325000	4	14530000	2	14530000	0
36575000	1	36675000	11	36350000	2	14540000	3	14540000	1
36600000	1	36700000	12	36375000	2	14550000	3	14550000	0
36625000	1	36725000	7	36400000	6	14560000	5	14560000	0
36650000	1	36750000	12	36425000	4	14570000	2	14570000	1
36675000	1	36775000	9	36450000	1	14580000	4	14580000	0
36700000	1	36800000	13	36475000	1	14590000	0	14590000	0
36725000	1	36825000	19	36500000	2	14600000	1	14600000	0
36750000	2	36850000	11	36525000	5	14610000	2	14610000	0
36775000	1	36875000	12	36550000	5	14620000	2	14620000	0
36800000	0	36900000	8	36575000	3	14630000	0	14630000	0
36825000	0	36925000	15	36600000	5	14640000	3	14640000	0
36850000	2	36950000	6	36625000	1	14650000	1	14650000	1
36875000	3	36975000	6	36650000	3	14660000	1	14660000	0
36900000	2	37000000	6	36675000	3	14670000	1	14670000	0
36925000	1	37025000	12	36700000	6	14680000	3	14680000	0
36950000	1	37050000	10	36725000	5	14690000	1	14690000	0
36975000	0	37075000	16	36750000	4	14700000	1	14700000	0
37000000	4	37100000	13	36775000	2	14710000	0	14710000	1
37025000	2	37125000	9	36800000	1	14720000	2	14720000	0
37050000	1	37150000	10	36825000	5	14730000	1	14730000	0
37075000	0	37175000	13	36850000	2	14740000	0	14740000	1
37100000	1	37200000	13	36875000	5	14750000	2	14750000	0
37125000	0	37225000	12	36900000	3	14760000	3	14760000	1
37150000	1	37250000	3	36925000	3	14770000	1	14770000	0
37175000	1	37275000	12	36950000	2	14780000	1	14780000	0
37200000	2	37300000	11	36975000	8	14790000	4	14790000	0
37225000	0	37325000	6	37000000	2	14800000	1	14800000	0
37250000	2	37350000	16	37025000	2	14810000	1	14810000	0
37275000	0	37375000	8	37050000	1	14820000	2	14820000	0
37300000	0	37400000	9	37075000	4	14830000	3	14830000	0
37325000	0	37425000	21	37100000	2	14840000	1	14840000	0
37350000	4	37450000	13	37125000	4	14850000	0	14850000	0
37375000	1	37475000	15	37150000	3	14860000	0	14860000	0
37400000	0	37500000	12	37175000	2	14870000	1	14870000	0
37425000	3	37525000	13	37200000	3	14880000	2	14880000	0
37450000	2	37550000	9	37225000	3	14890000	5	14890000	0
37475000	2	37575000	14	37250000	2	14900000	2	14900000	1
37500000	1	37600000	15	37275000	2	14910000	1	14910000	0
37525000	0	37625000	8	37300000	4	14920000	3	14920000	0
37550000	0	37650000	13	37325000	5	14930000	0	14930000	0
37575000	0	37675000	18	37350000	3	14940000	1	14940000	1
37600000	1	37700000	8	37375000	4	14950000	0	14950000	0
37625000	1	37725000	15	37400000	2	14960000	0	14960000	0
37650000	1	37750000	3	37425000	1	14970000	0	14970000	0
37675000	2	37775000	10	37450000	2	14980000	0	14980000	1
37700000	0	37800000	7	37475000	2	14990000	2	14990000	1
37725000	2	37825000	9	37500000	4	15000000	1	15000000	0
37750000	0	37850000	10	37525000	5	15010000	1	15010000	0
37775000	2	37875000	8	37550000	2	15020000	2	15020000	1
37800000	1	37900000	10	37575000	2	15030000	1	15030000	2
37825000	3	37925000	12	37600000	3	15040000	0	15040000	0
37850000	2	37950000	13	37625000	1	15050000	3	15050000	0
37875000	3	37975000	14	37650000	3	15060000	1	15060000	0
37900000	1	38000000	10	37675000	2	15070000	1	15070000	0
37925000	1	38025000	12	37700000	2	15080000	0	15080000	0
37950000	0	38050000	8	37725000	3	15090000	2	15090000	0
37975000	0	38075000	8	37750000	3	15100000	3	15100000	0
38000000	0	38100000	10	37775000	4	15110000	1	15110000	0
38025000	1	38125000	16	37800000	3	15120000	2	15120000	0
38050000	1	38150000	13	37825000	2	15130000	0	15130000	0
38075000	1	38175000	8	37850000	3	15140000	1	15140000	0
38100000	3	38200000	10	37875000	2	15150000	0	15150000	0
38125000	2	38225000	12	37900000	3	15160000	2	15160000	0
38150000	3	38250000	13	37925000	2	15170000	3	15170000	1
38175000	0	38275000	11	37950000	7	15180000	3	15180000	1
38200000	1	38300000	9	37975000	1	15190000	1	15190000	0
38225000	1	38325000	13	38000000	5	15200000	0	15200000	0
38250000	1	38350000	10	38025000	3	15210000	0	15210000	0
38275000	1	38375000	10	38050000	1	15220000	1	15220000	0
38300000	0	38400000	11	38075000	1	15230000	2	15230000	0
38325000	2	38425000	13	38100000	4	15240000	0	15240000	0
38350000	1	38450000	11	38125000	7	15250000	1	15250000	0
38375000	1	38475000	8	38150000	3	15260000	2	15260000	0
38400000	3	38500000	12	38175000	3	15270000	4	15270000	0
38425000	1	38525000	13	38200000	1	15280000	0	15280000	0
38450000	1	38550000	12	38225000	2	15290000	0	15290000	0
38475000	1	38575000	19	38250000	3	15300000	0	15300000	0
38500000	1	38600000	19	38275000	2	15310000	6	15310000	0
38525000	1	38625000	7	38300000	4	15320000	2	15320000	0
38550000	0	38650000	13	38325000	0	15330000	0	15330000	0
38575000	2	38675000	7	38350000	2	15340000	2	15340000	0
38600000	0	38700000	10	38375000	4	15350000	3	15350000	1
38625000	2	38725000	10	38400000	3	15360000	0	15360000	0
38650000	1	38750000	11	38425000	2	15370000	2	15370000	0
38675000	2	38775000	16	38450000	3	15380000	1	15380000	0
38700000	0	38800000	8	38475000	2	15390000	1	15390000	0
38725000	1	38825000	12	38500000	3	15400000	0	15400000	0
38750000	0	38850000	8	38525000	3	15410000	1	15410000	1
38775000	3	38875000	10	38550000	1	15420000	3	15420000	0
38800000	1	38900000	12	38575000	5	15430000	1	15430000	0
38825000	2	38925000	13	38600000	1	15440000	3	15440000	0
38850000	1	38950000	6	38625000	5	15450000	0	15450000	1
38875000	1	38975000	7	38650000	3	15460000	1	15460000	0
38900000	0	39000000	12	38675000	3	15470000	0	15470000	0
38925000	1	39025000	13	38700000	1	15480000	1	15480000	1
38950000	0	39050000	13	38725000	2	15490000	4	15490000	0
38975000	2	39075000	10	38750000	2	15500000	1	15500000	0
39000000	1	39100000	7	38775000	3	15510000	1	15510000	0
39025000	1	39125000	9	38800000	5	15520000	1	15520000	0
39050000	0	39150000	12	38825000	5	15530000	1	15530000	0
39075000	1	39175000	9	38850000	3	15540000	1	15540000	0
39100000	2	39200000	14	38875000	5	15550000	0	15550000	0
39125000	1	39225000	8	38900000	3	15560000	1	15560000	0
39150000	0	39250000	17	38925000	6	15570000	3	15570000	0
39175000	1	39275000	8	38950000	2	15580000	0	15580000	0
39200000	2	39300000	12	38975000	2	15590000	2	15590000	0
39225000	2	39325000	13	39000000	4	15600000	2	15600000	0
39250000	0	39350000	7	39025000	4	15610000	0	15610000	0
39275000	0	39375000	12	39050000	4	15620000	1	15620000	0
39300000	1	39400000	7	39075000	5	15630000	1	15630000	2
39325000	1	39425000	11	39100000	2	15640000	2	15640000	0
39350000	1	39450000	14	39125000	4	15650000	1	15650000	0
39375000	2	39475000	3	39150000	5	15660000	2	15660000	0
39400000	0	39500000	9	39175000	3	15670000	1	15670000	0
39425000	1	39525000	2	39200000	1	15680000	0	15680000	0
39450000	1	39550000	6	39225000	1	15690000	1	15690000	0
39475000	0	39575000	12	39250000	3	15700000	0	15700000	0
39500000	1	39600000	13	39275000	3	15710000	3	15710000	0
39525000	2	39625000	11	39300000	5	15720000	1	15720000	1
39550000	1	39650000	15	39325000	2	15730000	1	15730000	0
39575000	1	39675000	11	39350000	6	15740000	1	15740000	1
39600000	1	39700000	17	39375000	3	15750000	1	15750000	1
39625000	1	39725000	14	39400000	4	15760000	2	15760000	0
39650000	1	39750000	6	39425000	3	15770000	3	15770000	0
39675000	1	39775000	12	39450000	0	15780000	0	15780000	0
39700000	0	39800000	8	39475000	2	15790000	1	15790000	0
39725000	4	39825000	11	39500000	1	15800000	2	15800000	0
39750000	1	39850000	10	39525000	2	15810000	0	15810000	0
39775000	2	39875000	10	39550000	7	15820000	3	15820000	0
39800000	2	39900000	8	39575000	5	15830000	0	15830000	0
39825000	0	39925000	11	39600000	3	15840000	1	15840000	0
39850000	1	39950000	11	39625000	3	15850000	1	15850000	0
39875000	1	39975000	10	39650000	4	15860000	3	15860000	1
39900000	0	40000000	9	39675000	3	15870000	2	15870000	0
39925000	2	40025000	11	39700000	2	15880000	1	15880000	0
39950000	2	40050000	9	39725000	2	15890000	0	15890000	0
39975000	1	40075000	7	39750000	3	15900000	4	15900000	0
40000000	1	40100000	9	39775000	2	15910000	0	15910000	1
40025000	0	40125000	9	39800000	3	15920000	3	15920000	0
40050000	0	40150000	10	39825000	4	15930000	0	15930000	0
40075000	2	40175000	5	39850000	1	15940000	0	15940000	0
40100000	2	40200000	14	39875000	3	15950000	2	15950000	0
40125000	0	40225000	12	39900000	4	15960000	0	15960000	0
40150000	1	40250000	10	39925000	4	15970000	2	15970000	0
40175000	1	40275000	12	39950000	9	15980000	0	15980000	0
40200000	0	40300000	8	39975000	6	15990000	2	15990000	1
40225000	3	40325000	17	40000000	5	16000000	1	16000000	0
40250000	2	40350000	13	40025000	4	16010000	1	16010000	0
40275000	0	40375000	11	40050000	1	16020000	0	16020000	0
40300000	0	40400000	19	40075000	1	16030000	4	16030000	0
40325000	1	40425000	12	40100000	2	16040000	2	16040000	0
40350000	2	40450000	8	40125000	3	16050000	1	16050000	0
40375000	0	40475000	8	40150000	3	16060000	2	16060000	0
40400000	4	40500000	9	40175000	3	16070000	0	16070000	0
40425000	1	40525000	6	40200000	4	16080000	1	16080000	0
40450000	0	40550000	13	40225000	6	16090000	0	16090000	0
40475000	0	40575000	17	40250000	3	16100000	2	16100000	0
40500000	0	40600000	8	40275000	3	16110000	2	16110000	0
40525000	1	40625000	13	40300000	2	16120000	0	16120000	0
40550000	2	40650000	16	40325000	7	16130000	1	16130000	1
40575000	2	40675000	6	40350000	1	16140000	0	16140000	0
40600000	1	40700000	5	40375000	1	16150000	1	16150000	0
40625000	2	40725000	9	40400000	2	16160000	0	16160000	1
40650000	0	40750000	6	40425000	2	16170000	4	16170000	0
40675000	0	40775000	7	40450000	5	16180000	0	16180000	0
40700000	3	40800000	5	40475000	6	16190000	2	16190000	0
40725000	0	40825000	7	40500000	2	16200000	0	16200000	0
40750000	2	40850000	9	40525000	3	16210000	3	16210000	0
40775000	0	40875000	12	40550000	0	16220000	2	16220000	0
40800000	2	40900000	13	40575000	7	16230000	0	16230000	1
40825000	1	40925000	5	40600000	2	16240000	0	16240000	1
40850000	1	40950000	12	40625000	2	16250000	1	16250000	0
40875000	2	40975000	10	40650000	4	16260000	2	16260000	0
40900000	2	41000000	11	40675000	1	16270000	0	16270000	0
40925000	1	41025000	9	40700000	4	16280000	1	16280000	0
40950000	3	41050000	16	40725000	2	16290000	2	16290000	1
40975000	0	41075000	15	40750000	1	16300000	1	16300000	0
41000000	2	41100000	13	40775000	1	16310000	1	16310000	0
41025000	0	41125000	8	40800000	1	16320000	3	16320000	1
41050000	2	41150000	14	40825000	2	16330000	5	16330000	0
41075000	0	41175000	14	40850000	2	16340000	0	16340000	1
41100000	2	41200000	17	40875000	7	16350000	0	16350000	0
41125000	1	41225000	11	40900000	4	16360000	2	16360000	0
41150000	1	41250000	7	40925000	3	16370000	2	16370000	0
41175000	1	41275000	13	40950000	4	16380000	4	16380000	0
41200000	0	41300000	7	40975000	3	16390000	1	16390000	0
41225000	0	41325000	11	41000000	4	16400000	3	16400000	0
41250000	1	41350000	10	41025000	0	16410000	2	16410000	0
41275000	1	41375000	7	41050000	4	16420000	1	16420000	0
41300000	1	41400000	8	41075000	6	16430000	1	16430000	1
41325000	2	41425000	8	41100000	3	16440000	1	16440000	0
41350000	0	41450000	9	41125000	3	16450000	1	16450000	0
41375000	1	41475000	13	41150000	4	16460000	4	16460000	0
41400000	3	41500000	11	41175000	3	16470000	3	16470000	0
41425000	1	41525000	12	41200000	3	16480000	2	16480000	0
41450000	1	41550000	13	41225000	0	16490000	0	16490000	2
41475000	0	41575000	6	41250000	2	16500000	1	16500000	1
41500000	0	41600000	10	41275000	1	16510000	2	16510000	0
41525000	1	41625000	12	41300000	4	16520000	1	16520000	0
41550000	2	41650000	12	41325000	7	16530000	4	16530000	0
41575000	2	41675000	10	41350000	3	16540000	2	16540000	0
41600000	1	41700000	7	41375000	4	16550000	0	16550000	0
41625000	5	41725000	15	41400000	1	16560000	0	16560000	0
41650000	1	41750000	17	41425000	1	16570000	0	16570000	0
41675000	3	41775000	13	41450000	3	16580000	0	16580000	0
41700000	0	41800000	12	41475000	4	16590000	0	16590000	0
41725000	3	41825000	6	41500000	3	16600000	2	16600000	0
41750000	1	41850000	12	41525000	2	16610000	0	16610000	0
41775000	0	41875000	13	41550000	5	16620000	4	16620000	0
41800000	2	41900000	13	41575000	3	16630000	2	16630000	0
41825000	0	41925000	8	41600000	1	16640000	2	16640000	0
41850000	1	41950000	11	41625000	2	16650000	0	16650000	0
41875000	1	41975000	8	41650000	1	16660000	2	16660000	0
41900000	1	42000000	18	41675000	2	16670000	0	16670000	1
41925000	2	42025000	8	41700000	2	16680000	1	16680000	1
41950000	0	42050000	18	41725000	1	16690000	0	16690000	0
41975000	1	42075000	12	41750000	3	16700000	2	16700000	1
42000000	0	42100000	13	41775000	1	16710000	2	16710000	0
42025000	1	42125000	3	41800000	2	16720000	2	16720000	0
42050000	1	42150000	7	41825000	3	16730000	1	16730000	0
42075000	0	42175000	7	41850000	2	16740000	2	16740000	0
42100000	1	42200000	9	41875000	5	16750000	2	16750000	0
42125000	5	42225000	10	41900000	1	16760000	1	16760000	0
42150000	2	42250000	10	41925000	0	16770000	1	16770000	0
42175000	0	42275000	3	41950000	3	16780000	2	16780000	0
42200000	2	42300000	14	41975000	3	16790000	0	16790000	0
42225000	0	42325000	13	42000000	4	16800000	1	16800000	0
42250000	1	42350000	11	42025000	7	16810000	1	16810000	0
42275000	1	42375000	7	42050000	6	16820000	2	16820000	0
42300000	2	42400000	6	42075000	2	16830000	4	16830000	0
42325000	5	42425000	10	42100000	4	16840000	1	16840000	0
42350000	0	42450000	12	42125000	5	16850000	0	16850000	0
42375000	2	42475000	16	42150000	4	16860000	0	16860000	0
42400000	0	42500000	11	42175000	2	16870000	5	16870000	0
42425000	2	42525000	9	42200000	7	16880000	0	16880000	0
42450000	2	42550000	12	42225000	4	16890000	0	16890000	1
42475000	0	42575000	11	42250000	3	16900000	2	16900000	1
42500000	2	42600000	11	42275000	3	16910000	1	16910000	2
42525000	1	42625000	12	42300000	2	16920000	0	16920000	1
42550000	3	42650000	16	42325000	2	16930000	3	16930000	0
42575000	2	42675000	13	42350000	4	16940000	3	16940000	0
42600000	1	42700000	10	42375000	2	16950000	1	16950000	0
42625000	2	42725000	15	42400000	3	16960000	3	16960000	0
42650000	0	42750000	11	42425000	0	16970000	0	16970000	0
42675000	1	42775000	9	42450000	5	16980000	2	16980000	1
42700000	0	42800000	11	42475000	3	16990000	0	16990000	0
42725000	2	42825000	7	42500000	2	17000000	2	17000000	0
42750000	2	42850000	12	42525000	4	17010000	2	17010000	0
42775000	0	42875000	11	42550000	8	17020000	3	17020000	0
42800000	1	42900000	8	42575000	1	17030000	1	17030000	1
42825000	1	42925000	4	42600000	4	17040000	2	17040000	0
42850000	0	42950000	14	42625000	4	17050000	1	17050000	0
42875000	1	42975000	10	42650000	2	17060000	1	17060000	0
42900000	1	43000000	10	42675000	5	17070000	0	17070000	0
42925000	1	43025000	9	42700000	4	17080000	1	17080000	0
42950000	2	43050000	5	42725000	5	17090000	1	17090000	0
42975000	2	43075000	14	42750000	5	17100000	1	17100000	0
43000000	3	43100000	7	42775000	3	17110000	0	17110000	0
43025000	0	43125000	10	42800000	4	17120000	4	17120000	0
43050000	1	43150000	8	42825000	4	17130000	0	17130000	0
43075000	0	43175000	10	42850000	5	17140000	0	17140000	0
43100000	1	43200000	9	42875000	1	17150000	3	17150000	0
43125000	1	43225000	18	42900000	5	17160000	3	17160000	0
43150000	0	43250000	13	42925000	4	17170000	0	17170000	0
43175000	2	43275000	11	42950000	5	17180000	0	17180000	1
43200000	1	43300000	12	42975000	3	17190000	0	17190000	0
43225000	2	43325000	7	43000000	4	17200000	2	17200000	0
43250000	1	43350000	11	43025000	3	17210000	1	17210000	0
43275000	0	43375000	7	43050000	5	17220000	0	17220000	0
43300000	0	43400000	6	43075000	3	17230000	0	17230000	0
43325000	0	43425000	11	43100000	2	17240000	1	17240000	0
43350000	2	43450000	9	43125000	5	17250000	1	17250000	0
43375000	0	43475000	9	43150000	4	17260000	2	17260000	1
43400000	1	43500000	12	43175000	3	17270000	0	17270000	0
43425000	3	43525000	13	43200000	7	17280000	0	17280000	1
43450000	1	43550000	13	43225000	2	17290000	2	17290000	0
43475000	2	43575000	5	43250000	4	17300000	2	17300000	0
43500000	0	43600000	8	43275000	0	17310000	1	17310000	0
43525000	3	43625000	5	43300000	1	17320000	1	17320000	0
43550000	0	43650000	16	43325000	2	17330000	1	17330000	0
43575000	0	43675000	9	43350000	2	17340000	1	17340000	0
43600000	2	43700000	8	43375000	5	17350000	2	17350000	0
43625000	2	43725000	10	43400000	5	17360000	1	17360000	0
43650000	2	43750000	9	43425000	2	17370000	0	17370000	0
43675000	1	43775000	12	43450000	2	17380000	2	17380000	0
43700000	2	43800000	10	43475000	1	17390000	1	17390000	0
43725000	1	43825000	7	43500000	2	17400000	2	17400000	0
43750000	1	43850000	6	43525000	3	17410000	2	17410000	0
43775000	0	43875000	10	43550000	5	17420000	0	17420000	0
43800000	0	43900000	9	43575000	2	17430000	3	17430000	0
43825000	1	43925000	12	43600000	1	17440000	1	17440000	0
43850000	0	43950000	6	43625000	3	17450000	1	17450000	0
43875000	2	43975000	13	43650000	4	17460000	2	17460000	0
43900000	2	44000000	10	43675000	2	17470000	2	17470000	0
43925000	1	44025000	7	43700000	3	17480000	1	17480000	1
43950000	0	44050000	13	43725000	4	17490000	0	17490000	0
43975000	0	44075000	8	43750000	3	17500000	0	17500000	0
44000000	1	44100000	14	43775000	8	17510000	2	17510000	0
44025000	1	44125000	11	43800000	2	17520000	2	17520000	0
44050000	0	44150000	8	43825000	6	17530000	1	17530000	0
44075000	0	44175000	8	43850000	2	17540000	3	17540000	0
44100000	0	44200000	13	43875000	4	17550000	1	17550000	0
44125000	0	44225000	9	43900000	2	17560000	3	17560000	1
44150000	1	44250000	7	43925000	3	17570000	1	17570000	0
44175000	1	44275000	9	43950000	3	17580000	2	17580000	1
44200000	0	44300000	8	43975000	5	17590000	1	17590000	0
44225000	0	44325000	7	44000000	4	17600000	1	17600000	0
44250000	0	44350000	10	44025000	2	17610000	0	17610000	1
44275000	1	44375000	15	44050000	3	17620000	1	17620000	0
44300000	0	44400000	10	44075000	2	17630000	0	17630000	1
44325000	1	44425000	11	44100000	5	17640000	0	17640000	0
44350000	0	44450000	16	44125000	4	17650000	1	17650000	1
44375000	1	44475000	11	44150000	3	17660000	1	17660000	0
44400000	1	44500000	9	44175000	2	17670000	1	17670000	0
44425000	0	44525000	8	44200000	5	17680000	0	17680000	0
44450000	0	44550000	15	44225000	2	17690000	1	17690000	0
44475000	0	44575000	11	44250000	4	17700000	0	17700000	0
44500000	1	44600000	8	44275000	3	17710000	4	17710000	0
44525000	0	44625000	16	44300000	2	17720000	0	17720000	0
44550000	0	44650000	9	44325000	1	17730000	1	17730000	0
44575000	1	44675000	9	44350000	7	17740000	0	17740000	0
44600000	1	44700000	14	44375000	1	17750000	0	17750000	0
44625000	1	44725000	11	44400000	0	17760000	2	17760000	0
44650000	1	44750000	5	44425000	4	17770000	0	17770000	0
44675000	1	44775000	17	44450000	1	17780000	1	17780000	1
44700000	0	44800000	9	44475000	0	17790000	0	17790000	0
44725000	0	44825000	11	44500000	4	17800000	1	17800000	0
44750000	0	44850000	7	44525000	1	17810000	0	17810000	0
44775000	1	44875000	7	44550000	3	17820000	2	17820000	0
44800000	1	44900000	19	44575000	4	17830000	1	17830000	0
44825000	0	44925000	13	44600000	5	17840000	2	17840000	1
44850000	1	44950000	11	44625000	3	17850000	1	17850000	0
44875000	0	44975000	6	44650000	5	17860000	4	17860000	0
44900000	2	45000000	13	44675000	3	17870000	1	17870000	1
44925000	0	45025000	5	44700000	2	17880000	2	17880000	1
44950000	0	45050000	14	44725000	6	17890000	0	17890000	0
44975000	1	45075000	8	44750000	3	17900000	0	17900000	0
45000000	2	45100000	18	44775000	1	17910000	0	17910000	0
45025000	1	45125000	8	44800000	4	17920000	0	17920000	0
45050000	0	45150000	5	44825000	4	17930000	0	17930000	0
45075000	2	45175000	8	44850000	3	17940000	3	17940000	0
45100000	0	45200000	9	44875000	1	17950000	1	17950000	0
45125000	1	45225000	12	44900000	6	17960000	1	17960000	0
45150000	0	45250000	10	44925000	2	17970000	3	17970000	0
45175000	1	45275000	11	44950000	3	17980000	3	17980000	0
45200000	0	45300000	5	44975000	6	17990000	3	17990000	0
45225000	1	45325000	12	45000000	2	18000000	1	18000000	0
45250000	1	45350000	15	45025000	3	18010000	4	18010000	1
45275000	2	45375000	15	45050000	2	18020000	0	18020000	0
45300000	2	45400000	7	45075000	1	18030000	1	18030000	0
45325000	1	45425000	11	45100000	5	18040000	1	18040000	0
45350000	2	45450000	6	45125000	3	18050000	0	18050000	0
45375000	2	45475000	8	45150000	1	18060000	2	18060000	0
45400000	0	45500000	8	45175000	2	18070000	2	18070000	0
45425000	0	45525000	6	45200000	1	18080000	2	18080000	0
45450000	2	45550000	11	45225000	3	18090000	2	18090000	0
45475000	2	45575000	9	45250000	3	18100000	4	18100000	0
45500000	1	45600000	10	45275000	1	18110000	3	18110000	0
45525000	1	45625000	15	45300000	3	18120000	0	18120000	2
45550000	1	45650000	5	45325000	3	18130000	3	18130000	0
45575000	2	45675000	7	45350000	4	18140000	6	18140000	0
45600000	0	45700000	10	45375000	3	18150000	5	18150000	0
45625000	0	45725000	12	45400000	2	18160000	2	18160000	1
45650000	1	45750000	9	45425000	5	18170000	1	18170000	0
45675000	0	45775000	9	45450000	0	18180000	1	18180000	0
45700000	0	45800000	15	45475000	7	18190000	4	18190000	0
45725000	1	45825000	6	45500000	0	18200000	2	18200000	0
45750000	3	45850000	9	45525000	4	18210000	2	18210000	0
45775000	2	45875000	12	45550000	6	18220000	2	18220000	0
45800000	2	45900000	9	45575000	1	18230000	2	18230000	0
45825000	1	45925000	15	45600000	3	18240000	0	18240000	0
45850000	2	45950000	6	45625000	2	18250000	0	18250000	0
45875000	2	45975000	8	45650000	4	18260000	3	18260000	0
45900000	0	46000000	9	45675000	3	18270000	0	18270000	0
45925000	1	46025000	8	45700000	3	18280000	1	18280000	0
45950000	2	46050000	2	45725000	3	18290000	1	18290000	0
45975000	0	46075000	13	45750000	4	18300000	2	18300000	0
46000000	0	46100000	7	45775000	2	18310000	1	18310000	0
46025000	3	46125000	12	45800000	5	18320000	2	18320000	0
46050000	1	46150000	8	45825000	3	18330000	2	18330000	0
46075000	0	46175000	17	45850000	4	18340000	1	18340000	0
46100000	0	46200000	10	45875000	5	18350000	1	18350000	1
46125000	1	46225000	6	45900000	2	18360000	3	18360000	0
46150000	1	46250000	6	45925000	5	18370000	1	18370000	0
46175000	0	46275000	9	45950000	2	18380000	2	18380000	1
46200000	1	46300000	17	45975000	6	18390000	2	18390000	0
46225000	1	46325000	14	46000000	2	18400000	1	18400000	1
46250000	0	46350000	7	46025000	4	18410000	1	18410000	0
46275000	1	46375000	13	46050000	3	18420000	0	18420000	1
46300000	4	46400000	10	46075000	1	18430000	0	18430000	0
46325000	0	46425000	16	46100000	2	18440000	2	18440000	1
46350000	0	46450000	13	46125000	3	18450000	0	18450000	0
46375000	3	46475000	11	46150000	1	18460000	2	18460000	0
46400000	1	46500000	7	46175000	3	18470000	1	18470000	0
46425000	0	46525000	13	46200000	0	18480000	1	18480000	0
46450000	0	46550000	15	46225000	1	18490000	0	18490000	1
46475000	1	46575000	7	46250000	6	18500000	4	18500000	0
46500000	0	46600000	12	46275000	2	18510000	2	18510000	0
46525000	2	46625000	6	46300000	6	18520000	1	18520000	0
46550000	0	46650000	11	46325000	2	18530000	2	18530000	0
46575000	0	46675000	17	46350000	6	18540000	2	18540000	2
46600000	3	46700000	9	46375000	3	18550000	2	18550000	0
46625000	0	46725000	9	46400000	4	18560000	1	18560000	0
46650000	1	46750000	11	46425000	5	18570000	1	18570000	0
46675000	0	46775000	14	46450000	2	18580000	3	18580000	0
46700000	2	46800000	9	46475000	2	18590000	0	18590000	1
46725000	1	46825000	6	46500000	3	18600000	3	18600000	0
46750000	1	46850000	9	46525000	1	18610000	5	18610000	0
46775000	0	46875000	7	46550000	4	18620000	0	18620000	0
46800000	1	46900000	18	46575000	3	18630000	1	18630000	0
46825000	3	46925000	5	46600000	1	18640000	3	18640000	1
46850000	1	46950000	15	46625000	3	18650000	1	18650000	0
46875000	1	46975000	10	46650000	4	18660000	1	18660000	0
46900000	0	47000000	7	46675000	1	18670000	0	18670000	0
46925000	1	47025000	6	46700000	8	18680000	2	18680000	0
46950000	1	47050000	13	46725000	4	18690000	2	18690000	0
46975000	3	47075000	10	46750000	0	18700000	0	18700000	0
47000000	3	47100000	9	46775000	6	18710000	1	18710000	1
47025000	2	47125000	10	46800000	0	18720000	3	18720000	0
47050000	1	47150000	10	46825000	2	18730000	1	18730000	0
47075000	0	47175000	10	46850000	2	18740000	1	18740000	0
47100000	1	47200000	10	46875000	0	18750000	2	18750000	0
47125000	0	47225000	8	46900000	4	18760000	0	18760000	1
47150000	2	47250000	9	46925000	1	18770000	2	18770000	0
47175000	1	47275000	12	46950000	3	18780000	2	18780000	0
47200000	1	47300000	15	46975000	4	18790000	2	18790000	1
47225000	1	47325000	15	47000000	1	18800000	4	18800000	0
47250000	0	47350000	10	47025000	5	18810000	1	18810000	0
47275000	1	47375000	7	47050000	3	18820000	3	18820000	0
47300000	0	47400000	9	47075000	3	18830000	2	18830000	0
47325000	0	47425000	6	47100000	2	18840000	2	18840000	1
47350000	0	47450000	13	47125000	5	18850000	0	18850000	0
47375000	0	47475000	8	47150000	3	18860000	1	18860000	1
47400000	1	47500000	12	47175000	2	18870000	3	18870000	1
47425000	1	47525000	6	47200000	2	18880000	1	18880000	0
47450000	1	47550000	11	47225000	4	18890000	2	18890000	0
47475000	0	47575000	4	47250000	1	18900000	0	18900000	0
47500000	0	47600000	10	47275000	3	18910000	3	18910000	0
47525000	0	47625000	11	47300000	4	18920000	1	18920000	0
47550000	1	47650000	15	47325000	2	18930000	2	18930000	0
47575000	1	47675000	12	47350000	4	18940000	0	18940000	0
47600000	0	47700000	15	47375000	5	18950000	2	18950000	0
47625000	0	47725000	5	47400000	5	18960000	1	18960000	0
47650000	0	47750000	7	47425000	4	18970000	4	18970000	0
47675000	1	47775000	10	47450000	6	18980000	0	18980000	1
47700000	0	47800000	9	47475000	3	18990000	1	18990000	0
47725000	1	47825000	8	47500000	1	19000000	1	19000000	0
47750000	2	47850000	7	47525000	5	19010000	2	19010000	0
47775000	0	47875000	10	47550000	2	19020000	0	19020000	0
47800000	1	47900000	14	47575000	2	19030000	1	19030000	0
47825000	2	47925000	10	47600000	3	19040000	1	19040000	1
47850000	0	47950000	16	47625000	4	19050000	0	19050000	0
47875000	0	47975000	9	47650000	2	19060000	2	19060000	0
47900000	0	48000000	8	47675000	4	19070000	0	19070000	0
47925000	2	48025000	12	47700000	1	19080000	1	19080000	0
47950000	2	48050000	14	47725000	2	19090000	4	19090000	0
47975000	0	48075000	14	47750000	4	19100000	4	19100000	0
48000000	3	48100000	14	47775000	1	19110000	0	19110000	0
48025000	2	48125000	10	47800000	3	19120000	0	19120000	0
48050000	1	48150000	11	47825000	5	19130000	0	19130000	1
48075000	1	48175000	13	47850000	2	19140000	2	19140000	0
48100000	2	48200000	2	47875000	3	19150000	1	19150000	0
48125000	0	48225000	13	47900000	2	19160000	2	19160000	1
48150000	1	48250000	10	47925000	1	19170000	2	19170000	0
48175000	1	48275000	10	47950000	4	19180000	0	19180000	1
48200000	1	48300000	13	47975000	5	19190000	2	19190000	0
48225000	0	48325000	9	48000000	3	19200000	3	19200000	0
48250000	2	48350000	11	48025000	7	19210000	1	19210000	0
48275000	1	48375000	5	48050000	3	19220000	2	19220000	1
48300000	3	48400000	15	48075000	4	19230000	3	19230000	0
48325000	1	48425000	10	48100000	5	19240000	1	19240000	0
48350000	1	48450000	9	48125000	2	19250000	0	19250000	0
48375000	0	48475000	7	48150000	3	19260000	1	19260000	0
48400000	0	48500000	13	48175000	1	19270000	0	19270000	1
48425000	2	48525000	11	48200000	3	19280000	0	19280000	1
48450000	0	48550000	10	48225000	2	19290000	0	19290000	0
48475000	1	48575000	13	48250000	3	19300000	3	19300000	1
48500000	0	48600000	12	48275000	2	19310000	2	19310000	0
48525000	1	48625000	15	48300000	4	19320000	2	19320000	0
48550000	0	48650000	12	48325000	4	19330000	1	19330000	0
48575000	1	48675000	14	48350000	3	19340000	4	19340000	0
48600000	1	48700000	12	48375000	2	19350000	3	19350000	1
48625000	0	48725000	10	48400000	4	19360000	2	19360000	0
48650000	1	48750000	10	48425000	4	19370000	0	19370000	1
48675000	0	48775000	13	48450000	3	19380000	0	19380000	0
48700000	0	48800000	14	48475000	3	19390000	1	19390000	0
48725000	0	48825000	11	48500000	2	19400000	3	19400000	1
48750000	0	48850000	8	48525000	3	19410000	2	19410000	0
48775000	1	48875000	14	48550000	4	19420000	1	19420000	0
48800000	1	48900000	11	48575000	4	19430000	1	19430000	1
48825000	1	48925000	13	48600000	4	19440000	1	19440000	1
48850000	0	48950000	9	48625000	3	19450000	0	19450000	0
48875000	0	48975000	6	48650000	5	19460000	2	19460000	0
48900000	1	49000000	12	48675000	1	19470000	1	19470000	0
48925000	1	49025000	13	48700000	1	19480000	1	19480000	1
48950000	4	49050000	13	48725000	2	19490000	0	19490000	0
48975000	1	49075000	18	48750000	3	19500000	2	19500000	1
49000000	1	49100000	10	48775000	2	19510000	2	19510000	1
49025000	1	49125000	12	48800000	2	19520000	1	19520000	0
49050000	0	49150000	11	48825000	5	19530000	2	19530000	0
49075000	3	49175000	7	48850000	1	19540000	3	19540000	0
49100000	0	49200000	11	48875000	4	19550000	1	19550000	0
49125000	2	49225000	5	48900000	3	19560000	2	19560000	0
49150000	3	49250000	12	48925000	7	19570000	2	19570000	0
49175000	2	49275000	12	48950000	3	19580000	2	19580000	0
49200000	1	49300000	5	48975000	1	19590000	0	19590000	0
49225000	0	49325000	13	49000000	4	19600000	1	19600000	0
49250000	0	49350000	6	49025000	1	19610000	0	19610000	0
49275000	0	49375000	10	49050000	0	19620000	1	19620000	0
49300000	0	49400000	9	49075000	3	19630000	1	19630000	0
49325000	1	49425000	8	49100000	3	19640000	2	19640000	0
49350000	1	49450000	15	49125000	1	19650000	1	19650000	0
49375000	1	49475000	10	49150000	3	19660000	2	19660000	1
49400000	1	49500000	9	49175000	1	19670000	2	19670000	0
49425000	2	49525000	12	49200000	4	19680000	0	19680000	0
49450000	3	49550000	10	49225000	1	19690000	3	19690000	0
49475000	2	49575000	9	49250000	4	19700000	1	19700000	0
49500000	1	49600000	10	49275000	5	19710000	1	19710000	0
49525000	1	49625000	12	49300000	3	19720000	0	19720000	0
49550000	0	49650000	16	49325000	2	19730000	1	19730000	0
49575000	0	49675000	8	49350000	2	19740000	2	19740000	0
49600000	1	49700000	12	49375000	4	19750000	1	19750000	0
49625000	1	49725000	4	49400000	3	19760000	1	19760000	1
49650000	3	49750000	12	49425000	3	19770000	0	19770000	0
49675000	0	49775000	8	49450000	2	19780000	1	19780000	0
49700000	1	49800000	12	49475000	3	19790000	2	19790000	0
49725000	1	49825000	19	49500000	1	19800000	1	19800000	0
49750000	1	49850000	20	49525000	2	19810000	2	19810000	0
49775000	1	49875000	9	49550000	4	19820000	1	19820000	0
49800000	0	49900000	15	49575000	3	19830000	1	19830000	0
49825000	0	49925000	6	49600000	6	19840000	0	19840000	0
49850000	1	49950000	11	49625000	1	19850000	1	19850000	0
49875000	1	49975000	12	49650000	5	19860000	3	19860000	0
49900000	1	50000000	8	49675000	5	19870000	0	19870000	0
49925000	0	50025000	14	49700000	3	19880000	1	19880000	0
49950000	0	50050000	6	49725000	4	19890000	3	19890000	1
49975000	3	50075000	10	49750000	2	19900000	1	19900000	1
50000000	0	50100000	12	49775000	3	19910000	0	19910000	0
50025000	0	50125000	6	49800000	5	19920000	0	19920000	1
50050000	2	50150000	5	49825000	1	19930000	0	19930000	0
50075000	0	50175000	12	49850000	4	19940000	3	19940000	1
50100000	1	50200000	15	49875000	4	19950000	0	19950000	0
50125000	1	50225000	8	49900000	8	19960000	3	19960000	0
50150000	0	50250000	9	49925000	1	19970000	4	19970000	0
[truncated: 2,002 more rows]

## Sheet: Figure 2e
Emssion wavelength (nm)	595		650		725
Wavelength (nm)	Intensity	Wavelength (nm)	Intensity	Wavelength (nm)	Intensity
316	1.1811e+06	345	225913	380	24188.4
317	1.13813e+06	346	225006	381	27142.4
318	1.08426e+06	347	229664	382	29153.4
319	1.02047e+06	348	242596	383	30274.8
320	948151	349	266666	384	30577.9
321	869005	350	304775	385	30151.4
322	784997	351	359722	386	29099.8
323	698255	352	434061	387	27541.1
324	610982	353	529966	388	25603
325	525348	354	649099	389	23417.8
326	443398	355	792498	390	21117.6
327	366962	356	960489	391	18828.6
328	297576	357	1.15263e+06	392	16665
329	236421	358	1.36767e+06	393	14724.6
330	184285	359	1.60358e+06	394	13083.8
331	141541	360	1.85761e+06	395	11795.3
332	108156	361	2.1263e+06	396	10885.8
333	83709.7	362	2.40568e+06	397	10356.2
334	67449.6	363	2.69136e+06	398	10183.2
335	58349.2	364	2.97866e+06	399	10322.1
336	55187.7	365	3.26283e+06	400	10711.1
337	56635.9	366	3.53916e+06	401	11277
338	61346.1	367	3.80318e+06	402	11940.2
339	68039.5	368	4.05079e+06	403	12621.7
340	75588.2	369	4.27837e+06	404	13248.1
341	83085.1	370	4.48291e+06	405	13756.8
342	89898.5	371	4.66206e+06	406	14100.4
343	95709.4	372	4.81417e+06	407	14248.7
344	100529	373	4.9383e+06	408	14190.7
345	104696	374	5.03417e+06	409	13933.5
346	108854	375	5.10217e+06	410	13501.2
347	113913	376	5.14323e+06	411	12931.7
348	120993	377	5.15875e+06	412	12272.6
349	131358	378	5.15052e+06	413	11577.1
350	146344	379	5.12057e+06	414	10898.5
351	167278	380	5.07115e+06	415	10286.3
352	195407	381	5.00454e+06	416	9781.9
353	231820	382	4.92307e+06	417	9415.14
354	277393	383	4.82897e+06	418	9202.56
355	332730	384	4.72439e+06	419	9146.36
356	398129	385	4.61133e+06	420	9234.84
357	473558	386	4.49166e+06	421	9443.95
358	558644	387	4.3671e+06	422	9739.94
359	652682	388	4.23923e+06	423	10082.6
360	754653	389	4.10954e+06	424	10429.3
361	863255	390	3.97943e+06	425	10738.3
362	976949	391	3.85024e+06	426	10973.3
363	1.094e+06	392	3.72329e+06	427	11105.6
364	1.21254e+06	393	3.59985e+06	428	11117
365	1.33061e+06	394	3.48118e+06	429	11000.8
366	1.44624e+06	395	3.36854e+06	430	10762.3
367	1.55749e+06	396	3.26311e+06	431	10417.6
368	1.66251e+06	397	3.16601e+06	432	9992.06
369	1.75956e+06	398	3.07829e+06	433	9517.88
370	1.84711e+06	399	3.00081e+06	434	9030.69
371	1.92382e+06	400	2.93428e+06	435	8566.43
372	1.98861e+06	401	2.8792e+06	436	8158.03
373	2.04067e+06	402	2.83579e+06	437	7832.54
374	2.07948e+06	403	2.80401e+06	438	7608.79
375	2.1048e+06	404	2.78353e+06	439	7495.89
376	2.1167e+06	405	2.77372e+06	440	7492.7
377	2.11557e+06	406	2.77366e+06	441	7588.09
378	2.10207e+06	407	2.78219e+06	442	7762.28
379	2.07711e+06	408	2.79793e+06	443	7988.79
380	2.04187e+06	409	2.8193e+06	444	8237.06
381	1.99774e+06	410	2.84463e+06	445	8475.31
382	1.94626e+06	411	2.87218e+06	446	8673.51
383	1.88912e+06	412	2.90022e+06	447	8806.07
384	1.82807e+06	413	2.9271e+06	448	8854.16
385	1.76487e+06	414	2.95128e+06	449	8807.25
386	1.70127e+06	415	2.97142e+06	450	8663.96
387	1.63893e+06	416	2.98639e+06	451	8432
388	1.57935e+06	417	2.99531e+06	452	8127.29
389	1.52385e+06	418	2.9976e+06	453	7772.34
390	1.47352e+06	419	2.99292e+06	454	7394.02
391	1.42921e+06	420	2.98125e+06	455	7021.01
392	1.39146e+06	421	2.9628e+06	456	6681.11
393	1.36056e+06	422	2.93803e+06	457	6398.62
394	1.3365e+06	423	2.9076e+06	458	6192.16
395	1.31905e+06	424	2.87233e+06	459	6072.99
396	1.30772e+06	425	2.83316e+06	460	6044.04
397	1.30187e+06	426	2.79112e+06	461	6099.77
398	1.30074e+06	427	2.74726e+06	462	6226.77
399	1.30348e+06	428	2.70262e+06	463	6405.14
400	1.30925e+06	429	2.65821e+06	464	6610.35
401	1.31727e+06	430	2.61493e+06	465	6815.68
402	1.32685e+06	431	2.57359e+06	466	6994.71
403	1.33742e+06	432	2.53487e+06	467	7123.8
404	1.34862e+06	433	2.4993e+06	468	7184.29
405	1.36025e+06	434	2.46725e+06	469	7164.23
406	1.37229e+06	435	2.43894e+06	470	7059.48
407	1.3849e+06	436	2.41443e+06	471	6874.01
408	1.39838e+06	437	2.39363e+06	472	6619.53
409	1.4131e+06	438	2.37632e+06	473	6314.3
410	1.42949e+06	439	2.36216e+06	474	5981.45
411	1.44793e+06	440	2.35074e+06	475	5646.73
412	1.46876e+06	441	2.34156e+06	476	5336.11
413	1.49214e+06	442	2.33408e+06	477	5073.34
414	1.51808e+06	443	2.32777e+06	478	4877.73
415	1.54636e+06	444	2.32209e+06	479	4762.34
416	1.57652e+06	445	2.31654e+06	480	4732.75
417	1.60788e+06	446	2.31069e+06	481	4786.59
418	1.63951e+06	447	2.3042e+06	482	4913.75
419	1.67035e+06	448	2.2968e+06	483	5097.32
420	1.69916e+06	449	2.28833e+06	484	5315.22
421	1.72469e+06	450	2.27873e+06	485	5542.25
422	1.74569e+06	451	2.26804e+06	486	5752.43
423	1.76102e+06	452	2.25636e+06	487	5921.49
424	1.76973e+06	453	2.24387e+06	488	6029.1
425	1.77114e+06	454	2.23079e+06	489	6060.81
426	1.76486e+06	455	2.21733e+06	490	6009.37
427	1.7509e+06	456	2.2037e+06	491	5875.43
428	1.72964e+06	457	2.19005e+06	492	5667.51
429	1.70185e+06	458	2.17646e+06	493	5401.16
430	1.66864e+06	459	2.16293e+06	494	5097.53
431	1.63143e+06	460	2.14934e+06	495	4781.4
432	1.59189e+06	461	2.13546e+06	496	4478.81
433	1.55178e+06	462	2.12097e+06	497	4214.66
434	1.51293e+06	463	2.10543e+06	498	4010.3
435	1.47708e+06	464	2.08838e+06	499	3881.56
436	1.4458e+06	465	2.06928e+06	500	3837.17
437	1.42035e+06	466	2.04762e+06	501	3877.97
438	1.40166e+06	467	2.02296e+06	502	3996.75
439	1.39021e+06	468	1.99493e+06	503	4178.91
440	1.38605e+06	469	1.96333e+06	504	4403.84
441	1.38875e+06	470	1.92811e+06	505	4646.76
442	1.39746e+06	471	1.88946e+06	506	4881.15
443	1.41093e+06	472	1.84777e+06	507	5081.18
444	1.42765e+06	473	1.80368e+06	508	5224.22
445	1.44587e+06	474	1.75802e+06	509	5293.01
446	1.46382e+06	475	1.71182e+06	510	5277.36
447	1.47974e+06	476	1.66625e+06	511	5175.16
448	1.49205e+06	477	1.62256e+06	512	4992.71
449	1.49949e+06	478	1.58201e+06	513	4744.18
450	1.50116e+06	479	1.54579e+06	514	4450.35
451	1.49662e+06	480	1.51498e+06	515	4136.69
452	1.48596e+06	481	1.49041e+06	516	3831
453	1.46975e+06	482	1.47265e+06	517	3560.8
454	1.44908e+06	483	1.46196e+06	518	3350.62
455	1.42544e+06	484	1.4582e+06	519	3219.68
456	1.40069e+06	485	1.46088e+06	520	3179.92
457	1.37688e+06	486	1.46914e+06	521	3234.73
458	1.35616e+06	487	1.48178e+06	522	3378.47
459	1.34063e+06	488	1.49732e+06	523	3596.88
460	1.33218e+06	489	1.51409e+06	524	3868.19
461	1.33236e+06	490	1.5303e+06	525	4165.14
462	1.34224e+06	491	1.54415e+06	526	4457.37
463	1.36236e+06	492	1.55395e+06	527	4714.31
464	1.39261e+06	493	1.5582e+06	528	4908.05
465	1.43225e+06	494	1.55573e+06	529	5016.08
466	1.4799e+06	495	1.54574e+06	530	5023.49
467	1.53359e+06	496	1.52788e+06	531	4924.62
468	1.59086e+06	497	1.50229e+06	532	4723.8
469	1.64889e+06	498	1.46962e+06	533	4435.18
470	1.7046e+06	499	1.43098e+06	534	4081.61
471	1.75487e+06	500	1.38791e+06	535	3692.77
472	1.79667e+06	501	1.34232e+06	536	3302.5
473	1.82725e+06	502	1.29636e+06	537	2945.74
474	1.84426e+06	503	1.2523e+06	538	2655.29
475	1.84594e+06	504	1.21244e+06	539	2458.67
476	1.83119e+06	505	1.17893e+06	540	2375.4
477	1.79961e+06	506	1.15369e+06	541	2415.02
478	1.75158e+06	507	1.13825e+06	542	2575.85
479	1.68824e+06	508	1.13367e+06	543	2844.94
480	1.6114e+06	509	1.14047e+06	544	3198.93
481	1.52347e+06	510	1.15859e+06	545	3606.01
482	1.42737e+06	511	1.18736e+06	546	4028.61
483	1.32632e+06	512	1.22554e+06	547	4426.81
484	1.22373e+06	513	1.27136e+06	548	4762.01
485	1.12302e+06	514	1.32262e+06	549	5000.55
486	1.02742e+06	515	1.37677e+06	550	5117.06
487	939848	516	1.43107e+06	551	5097.03
488	862758	517	1.48268e+06	552	4938.49
489	798043	518	1.52887e+06	553	4652.63
490	746948	519	1.56708e+06	554	4263.08
491	710037	520	1.59511e+06	555	3804.09
492	687191	521	1.6112e+06	556	3317.71
493	677643	522	1.6141e+06	557	2849.99
494	680045	523	1.60317e+06	558	2446.84
495	692567	524	1.57837e+06	559	2149.69
496	713020	525	1.54026e+06	560	1991.42
497	738985	526	1.48999e+06	561	1992.94
498	767962	527	1.42921e+06	562	2160.8
499	797509	528	1.35998e+06	563	2485.99
500	825372	529	1.2847e+06	564	2944.2
501	849607	530	1.20596e+06	565	3497.5
502	868667	531	1.12642e+06	566	4097.35
503	881478	532	1.0487e+06	567	4688.69
504	887471	533	975260	568	5214.88
505	886594	534	908293	569	5622.96
506	879290	535	849631	570	5868.77
507	866448	536	800691	571	5921.54
508	849333	537	762424	572	5767.41
509	829496	538	735296	573	5411.59
510	808673	539	719295	574	4878.83
511	788672	540	713955	575	4212.15
512	771273	541	718399	576	3469.79
513	758119	542	731406	577	2720.65
514	750631	543	751479	578	2038.48
515	749932	544	776931	579	1495.35
516	756792	545	805966	580	1154.88
517	771598	546	836767	581	1065.9
518	794338	547	867575	582	1257.04
519	824617	548	896762	583	1732.86
520	861684	549	922892	584	2471.86
521	904482	550	944771	585	3426.72
522	951704	551	961487	586	4526.81
523	1.00187e+06	552	972428	587	5682.92
524	1.05339e+06	553	977296	588	6793.86
525	1.10465e+06	554	976101	589	7754.54
526	1.15409e+06	555	969146	590	8464.93
527	1.20022e+06	556	957003	591	8839.04
528	1.24175e+06	557	940477	592	8813.46
529	1.27756e+06	558	920568	593	8354.45
530	1.30677e+06	559	898422	594	7463.19
531	1.32873e+06	560	875285	595	6178.48
532	1.34304e+06	561	852453	596	4576.83
533	1.34953e+06	562	831221	597	2769.69
534	1.34822e+06	563	812834	598	898.08
535	1.33935e+06	564	798441	599	-874.992
536	1.32329e+06	565	789056	600	-2373.62
537	1.30054e+06	566	785519	601	-3418.85
538	1.2717e+06	567	788464	602	-3838.37
539	1.23741e+06	568	798296	603	-3474.96
540	1.1984e+06	569	815176	604	-2192.92
541	1.15537e+06	570	839011	605	118.464
542	1.10909e+06	571	869451	606	3544.97
543	1.0603e+06	572	905903	607	8151.33
544	1.00978e+06	573	947545	608	13989.1
545	958308	574	993353	609	21108.2
546	906683	575	1.04213e+06	610	29571.2
547	855727	576	1.09256e+06	611	39470.1
548	806286	577	1.14324e+06	612	50943.4
549	759221	578	1.19272e+06	613	64193.1
550	715403	579	1.23958e+06	614	79499.5
551	675696	580	1.28248e+06	615	97232.2
552	640932	581	1.32017e+06	616	117857
553	611882	582	1.3516e+06	617	141934
554	589222	583	1.37587e+06	618	170115
555	573493	584	1.39235e+06	619	203125
556	565064	585	1.40063e+06	620	241743
557	564091	586	1.40057e+06	621	286776
558	570486	587	1.39227e+06	622	339018
559	583890	588	1.37609e+06	623	399218
560	603661	589	1.35256e+06	624	468038
561	628867	590	1.32243e+06	625	546005
562	658303	591	1.28657e+06	626	633477
563	690513	592	1.24594e+06	627	730602
564	723836	593	1.20159e+06	628	837289
565	756461	594	1.15452e+06	629	953185
566	786493	595	1.10574e+06	630	1.07766e+06
567	812031	596	1.05618e+06	631	1.20979e+06
568	831254	597	1.00666e+06	632	1.3484e+06
569	842496	598	957900	633	1.49206e+06
570	844335	599	910498	634	1.63908e+06
571	835659	600	864922	635	1.78762e+06
572	815727	601	821534	636	1.9357e+06
		602	780596	637	2.08123e+06
		603	742293	638	2.2221e+06
		604	706761	639	2.35625e+06
		605	674104	640	2.48168e+06
		606	644419	641	2.59654e+06
		607	617809	642	2.69918e+06
		608	594394	643	2.78819e+06
		609	574311	644	2.86239e+06
		610	557708	645	2.92095e+06
		611	544729	646	2.9633e+06
		612	535490	647	2.98919e+06
		613	530059	648	2.99871e+06
		614	528420	649	2.9922e+06
		615	530455	650	2.97029e+06
		616	535915	651	2.93386e+06
		617	544412	652	2.88399e+06
		618	555411	653	2.82196e+06
		619	568237	654	2.74915e+06
		620	582107	655	2.66707e+06
		621	596157	656	2.57729e+06
		622	609499	657	2.4814e+06
		623	621283	658	2.381e+06
		624	630766	659	2.27764e+06
		625	637386	660	2.17283e+06
		626	640837	661	2.068e+06
		627	641139	662	1.96445e+06
		628	638691	663	1.86342e+06
		629	634312	664	1.76597e+06
		630	629261	665	1.67307e+06
				666	1.58553e+06
				667	1.50401e+06
				668	1.42904e+06
				669	1.36101e+06
				670	1.30015e+06
				671	1.24658e+06
				672	1.20028e+06
				673	1.16112e+06
				674	1.12885e+06
				675	1.10314e+06
				676	1.08358e+06
				677	1.06969e+06
				678	1.06094e+06
				679	1.05677e+06
				680	1.05661e+06
				681	1.05988e+06
				682	1.06602e+06
				683	1.07447e+06
				684	1.08474e+06
				685	1.09636e+06
				686	1.10892e+06
				687	1.12203e+06
				688	1.13539e+06
				689	1.14874e+06
				690	1.16183e+06
				691	1.1745e+06
				692	1.18659e+06
				693	1.198e+06
				694	1.20862e+06
				695	1.21839e+06
				696	1.22726e+06
				697	1.23517e+06
				698	1.24211e+06
				699	1.24805e+06
				700	1.25298e+06

## Sheet: Figure 3a
DMTPA		DMTPA-12 h
2θ(°)	intensity	2θ(°)	intensity
5	36	5	100065
5.01972	48	5.01972	100078
5.03944	49	5.03944	100055
5.05916	37	5.05916	100063
5.07889	31	5.07889	100060
5.09861	47	5.09861	100053
5.11833	39	5.11833	100082
5.13805	36	5.13805	100074
5.15777	49	5.15777	100063
5.17749	43	5.17749	100081
5.19721	32	5.19721	100055
5.21694	42	5.21694	100062
5.23666	33	5.23666	100065
5.25638	45	5.25638	100067
5.2761	44	5.2761	100052
5.29582	44	5.29582	100078
5.31554	37	5.31554	100061
5.33526	39	5.33526	100065
5.35499	30	5.35499	100069
5.37471	38	5.37471	100063
5.39443	37	5.39443	100073
5.41415	35	5.41415	100065
5.43387	46	5.43387	100052
5.45359	46	5.45359	100044
5.47331	41	5.47331	100053
5.49303	44	5.49303	100061
5.51276	41	5.51276	100058
5.53248	42	5.53248	100058
5.5522	39	5.5522	100056
5.57192	40	5.57192	100061
5.59164	42	5.59164	100062
5.61136	32	5.61136	100050
5.63108	39	5.63108	100062
5.65081	31	5.65081	100056
5.67053	29	5.67053	100050
5.69025	36	5.69025	100061
5.70997	38	5.70997	100052
5.72969	34	5.72969	100039
5.74941	36	5.74941	100047
5.76913	37	5.76913	100063
5.78886	33	5.78886	100060
5.80858	32	5.80858	100054
5.8283	33	5.8283	100051
5.84802	41	5.84802	100039
5.86774	40	5.86774	100053
5.88746	29	5.88746	100060
5.90718	36	5.90718	100047
5.9269	31	5.9269	100069
5.94663	28	5.94663	100056
5.96635	40	5.96635	100048
5.98607	37	5.98607	100044
6.00579	34	6.00579	100048
6.02551	26	6.02551	100059
6.04523	34	6.04523	100050
6.06495	34	6.06495	100055
6.08468	34	6.08468	100044
6.1044	26	6.1044	100054
6.12412	32	6.12412	100063
6.14384	26	6.14384	100044
6.16356	33	6.16356	100049
6.18328	34	6.18328	100041
6.203	29	6.203	100057
6.22272	31	6.22272	100049
6.24245	29	6.24245	100062
6.26217	33	6.26217	100047
6.28189	32	6.28189	100053
6.30161	32	6.30161	100036
6.32133	30	6.32133	100053
6.34105	34	6.34105	100050
6.36077	35	6.36077	100043
6.3805	27	6.3805	100050
6.40022	40	6.40022	100051
6.41994	28	6.41994	100043
6.43966	17	6.43966	100040
6.45938	34	6.45938	100049
6.4791	30	6.4791	100046
6.49882	33	6.49882	100043
6.51855	24	6.51855	100050
6.53827	36	6.53827	100064
6.55799	36	6.55799	100037
6.57771	27	6.57771	100039
6.59743	24	6.59743	100046
6.61715	25	6.61715	100052
6.63687	34	6.63687	100043
6.6566	34	6.6566	100040
6.67632	36	6.67632	100039
6.69604	41	6.69604	100050
6.71576	30	6.71576	100036
6.73548	24	6.73548	100042
6.7552	25	6.7552	100044
6.77492	41	6.77492	100041
6.79464	40	6.79464	100040
6.81437	26	6.81437	100061
6.83409	30	6.83409	100039
6.85381	34	6.85381	100048
6.87353	36	6.87353	100046
6.89325	24	6.89325	100041
6.91297	29	6.91297	100038
6.93269	32	6.93269	100045
6.95242	31	6.95242	100046
6.97214	27	6.97214	100045
6.99186	30	6.99186	100042
7.01158	25	7.01158	100052
7.0313	26	7.0313	100033
7.05102	40	7.05102	100054
7.07074	27	7.07074	100042
7.09047	33	7.09047	100044
7.11019	44	7.11019	100045
7.12991	39	7.12991	100042
7.14963	27	7.14963	100045
7.16935	40	7.16935	100043
7.18907	36	7.18907	100042
7.20879	32	7.20879	100057
7.22851	43	7.22851	100067
7.24824	45	7.24824	100075
7.26796	50	7.26796	100074
7.28768	40	7.28768	100059
7.3074	49	7.3074	100040
7.32712	49	7.32712	100056
7.34684	54	7.34684	100054
7.36656	62	7.36656	100066
7.38629	49	7.38629	100063
7.40601	60	7.40601	100067
7.42573	52	7.42573	100079
7.44545	41	7.44545	100076
7.46517	45	7.46517	100085
7.48489	55	7.48489	100098
7.50461	53	7.50461	100122
7.52434	43	7.52434	100178
7.54406	45	7.54406	100238
7.56378	49	7.56378	100165
7.5835	43	7.5835	100177
7.60322	39	7.60322	100182
7.62294	51	7.62294	100392
7.64266	53	7.64266	100707
7.66238	67	7.66238	101028
7.68211	79	7.68211	100823
7.70183	80	7.70183	100624
7.72155	111	7.72155	100749
7.74127	132	7.74127	100877
7.76099	169	7.76099	100987
7.78071	317	7.78071	101168
7.80043	542	7.80043	101448
7.82016	666	7.82016	101796
7.83988	919	7.83988	102194
7.8596	1148	7.8596	103031
7.87932	1396	7.87932	103687
7.89904	1631	7.89904	104490
7.91876	1924	7.91876	106444
7.93848	2260	7.93848	109704
7.95821	2740	7.95821	115643
7.97793	3475	7.97793	126201
7.99765	4509	7.99765	154042
8.01737	6295	8.01737	185084
8.03709	14180	8.03709	197215
8.05681	38207	8.05681	188855
8.07653	62561	8.07653	164824
8.09625	74393	8.09625	140691
8.11598	81259	8.11598	127414
8.1357	89269	8.1357	123644
8.15542	91201	8.15542	121735
8.17514	87827	8.17514	118814
8.19486	78266	8.19486	115301
8.21458	58951	8.21458	111574
8.2343	34227	8.2343	106650
8.25403	15152	8.25403	103805
8.27375	7402	8.27375	102605
8.29347	5787	8.29347	102068
8.31319	5356	8.31319	101750
8.33291	4793	8.33291	101466
8.35263	4417	8.35263	101377
8.37235	3977	8.37235	101116
8.39208	3307	8.39208	101073
8.4118	2715	8.4118	100897
8.43152	1972	8.43152	100748
8.45124	1466	8.45124	100708
8.47096	1117	8.47096	100659
8.49068	1032	8.49068	100621
8.5104	869	8.5104	100594
8.53013	821	8.53013	100575
8.54985	763	8.54985	100487
8.56957	723	8.56957	100499
8.58929	666	8.58929	100465
8.60901	625	8.60901	100479
8.62873	608	8.62873	100438
8.64845	570	8.64845	100384
8.66817	515	8.66817	100372
8.6879	456	8.6879	100368
8.70762	430	8.70762	100350
8.72734	419	8.72734	100360
8.74706	429	8.74706	100362
8.76678	411	8.76678	100330
8.7865	424	8.7865	100328
8.80622	390	8.80622	100233
8.82595	378	8.82595	100196
8.84567	363	8.84567	100186
8.86539	346	8.86539	100187
8.88511	284	8.88511	100186
8.90483	265	8.90483	100163
8.92455	273	8.92455	100135
8.94427	199	8.94427	100134
8.96399	213	8.96399	100100
8.98372	195	8.98372	100098
9.00344	153	9.00344	100105
9.02316	126	9.02316	100081
9.04288	131	9.04288	100091
9.0626	118	9.0626	100067
9.08232	105	9.08232	100074
9.10204	92	9.10204	100063
9.12177	96	9.12177	100063
9.14149	78	9.14149	100062
9.16121	66	9.16121	100057
9.18093	69	9.18093	100047
9.20065	65	9.20065	100042
9.22037	49	9.22037	100044
9.24009	50	9.24009	100053
9.25982	47	9.25982	100067
9.27954	52	9.27954	100041
9.29926	49	9.29926	100037
9.31898	42	9.31898	100031
9.3387	28	9.3387	100041
9.35842	47	9.35842	100049
9.37814	37	9.37814	100036
9.39786	42	9.39786	100041
9.41759	29	9.41759	100042
9.43731	38	9.43731	100028
9.45703	29	9.45703	100027
9.47675	28	9.47675	100033
9.49647	30	9.49647	100028
9.51619	32	9.51619	100041
9.53591	41	9.53591	100042
9.55564	29	9.55564	100032
9.57536	39	9.57536	100037
9.59508	30	9.59508	100030
9.6148	21	9.6148	100027
9.63452	38	9.63452	100023
9.65424	33	9.65424	100027
9.67396	35	9.67396	100028
9.69369	26	9.69369	100027
9.71341	32	9.71341	100036
9.73313	36	9.73313	100029
9.75285	24	9.75285	100032
9.77257	24	9.77257	100030
9.79229	34	9.79229	100026
9.81201	25	9.81201	100034
9.83174	33	9.83174	100039
9.85146	23	9.85146	100031
9.87118	17	9.87118	100034
9.8909	27	9.8909	100031
9.91062	17	9.91062	100031
9.93034	25	9.93034	100043
9.95006	25	9.95006	100032
9.96978	25	9.96978	100029
9.98951	22	9.98951	100032
10.0092	23	10.0092	100034
10.029	24	10.029	100035
10.0487	28	10.0487	100048
10.0684	19	10.0684	100024
10.0881	37	10.0881	100028
10.1078	20	10.1078	100039
10.1275	27	10.1275	100023
10.1473	24	10.1473	100028
10.167	26	10.167	100022
10.1867	33	10.1867	100031
10.2064	24	10.2064	100032
10.2262	24	10.2262	100031
10.2459	34	10.2459	100022
10.2656	19	10.2656	100033
10.2853	26	10.2853	100028
10.305	33	10.305	100025
10.3248	29	10.3248	100027
10.3445	33	10.3445	100029
10.3642	31	10.3642	100033
10.3839	21	10.3839	100025
10.4037	37	10.4037	100028
10.4234	30	10.4234	100024
10.4431	18	10.4431	100046
10.4628	28	10.4628	100032
10.4825	29	10.4825	100032
10.5023	27	10.5023	100025
10.522	30	10.522	100025
10.5417	34	10.5417	100029
10.5614	21	10.5614	100026
10.5811	30	10.5811	100038
10.6009	26	10.6009	100031
10.6206	25	10.6206	100033
10.6403	21	10.6403	100038
10.66	16	10.66	100039
10.6798	19	10.6798	100033
10.6995	34	10.6995	100028
10.7192	24	10.7192	100040
10.7389	35	10.7389	100032
10.7586	21	10.7586	100032
10.7784	18	10.7784	100042
10.7981	23	10.7981	100044
10.8178	21	10.8178	100030
10.8375	32	10.8375	100038
10.8573	25	10.8573	100033
10.877	31	10.877	100029
10.8967	27	10.8967	100038
10.9164	24	10.9164	100033
10.9361	27	10.9361	100035
10.9558	29	10.9558	100032
10.9756	25	10.9756	100030
10.9953	26	10.9953	100033
11.015	34	11.015	100024
11.0347	24	11.0347	100024
11.0545	29	11.0545	100026
11.0742	37	11.0742	100046
11.0939	26	11.0939	100026
11.1136	20	11.1136	100035
11.1333	24	11.1333	100036
11.1531	36	11.1531	100023
11.1728	29	11.1728	100027
11.1925	21	11.1925	100023
11.2122	22	11.2122	100034
11.2319	24	11.2319	100022
11.2517	25	11.2517	100025
11.2714	29	11.2714	100030
11.2911	26	11.2911	100039
11.3108	19	11.3108	100040
11.3306	23	11.3306	100036
11.3503	31	11.3503	100038
11.37	29	11.37	100030
11.3897	37	11.3897	100029
11.4094	27	11.4094	100039
11.4292	25	11.4292	100037
11.4489	33	11.4489	100026
11.4686	37	11.4686	100025
11.4883	30	11.4883	100025
11.5081	24	11.5081	100028
11.5278	38	11.5278	100033
11.5475	45	11.5475	100032
11.5672	33	11.5672	100043
11.5869	33	11.5869	100033
11.6067	27	11.6067	100039
11.6264	27	11.6264	100038
11.6461	27	11.6461	100035
11.6658	37	11.6658	100037
11.6855	38	11.6855	100031
11.7053	27	11.7053	100031
11.725	40	11.725	100041
11.7447	28	11.7447	100047
11.7644	44	11.7644	100038
11.7842	35	11.7842	100032
11.8039	30	11.8039	100040
11.8236	37	11.8236	100030
11.8433	27	11.8433	100039
11.863	27	11.863	100037
11.8828	42	11.8828	100034
11.9025	31	11.9025	100019
11.9222	26	11.9222	100037
11.9419	27	11.9419	100033
11.9616	26	11.9616	100034
11.9814	35	11.9814	100035
12.0011	33	12.0011	100046
12.0208	30	12.0208	100046
12.0405	34	12.0405	100033
12.0602	22	12.0602	100039
12.08	33	12.08	100039
12.0997	34	12.0997	100035
12.1194	44	12.1194	100040
12.1391	46	12.1391	100036
12.1589	36	12.1589	100039
12.1786	49	12.1786	100038
12.1983	43	12.1983	100039
12.218	35	12.218	100032
12.2377	31	12.2377	100026
12.2575	45	12.2575	100037
12.2772	21	12.2772	100033
12.2969	27	12.2969	100052
12.3166	31	12.3166	100032
12.3363	30	12.3363	100025
12.3561	47	12.3561	100031
12.3758	36	12.3758	100030
12.3955	24	12.3955	100021
12.4152	32	12.4152	100030
12.435	37	12.435	100026
12.4547	36	12.4547	100045
12.4744	23	12.4744	100025
12.4941	27	12.4941	100039
12.5138	27	12.5138	100024
12.5336	29	12.5336	100027
12.5533	30	12.5533	100035
12.573	38	12.573	100029
12.5927	37	12.5927	100037
12.6125	35	12.6125	100037
12.6322	22	12.6322	100030
12.6519	28	12.6519	100037
12.6716	30	12.6716	100033
12.6913	34	12.6913	100030
12.7111	33	12.7111	100032
12.7308	22	12.7308	100038
12.7505	30	12.7505	100037
12.7702	26	12.7702	100034
12.7899	42	12.7899	100028
12.8097	32	12.8097	100028
12.8294	33	12.8294	100035
12.8491	29	12.8491	100030
12.8688	18	12.8688	100032
12.8886	29	12.8886	100037
12.9083	35	12.9083	100035
12.928	31	12.928	100040
12.9477	34	12.9477	100030
12.9674	28	12.9674	100035
12.9871	32	12.9871	100039
13.0069	27	13.0069	100034
13.0266	44	13.0266	100028
13.0463	23	13.0463	100039
13.066	31	13.066	100041
13.0858	25	13.0858	100025
13.1055	31	13.1055	100042
13.1252	23	13.1252	100046
13.1449	41	13.1449	100029
13.1646	17	13.1646	100040
13.1844	29	13.1844	100039
13.2041	27	13.2041	100022
13.2238	28	13.2238	100042
13.2435	11	13.2435	100040
13.2632	18	13.2632	100027
13.283	31	13.283	100032
13.3027	34	13.3027	100029
13.3224	27	13.3224	100026
13.3421	22	13.3421	100031
13.3619	32	13.3619	100034
13.3816	25	13.3816	100033
13.4013	25	13.4013	100035
13.421	28	13.421	100030
13.4407	40	13.4407	100043
13.4605	30	13.4605	100029
13.4802	33	13.4802	100027
13.4999	30	13.4999	100029
13.5196	36	13.5196	100028
13.5394	21	13.5394	100032
13.5591	29	13.5591	100041
13.5788	20	13.5788	100034
13.5985	21	13.5985	100034
13.6182	20	13.6182	100030
13.638	25	13.638	100033
13.6577	24	13.6577	100030
13.6774	29	13.6774	100037
13.6971	45	13.6971	100035
13.7168	28	13.7168	100036
13.7366	44	13.7366	100034
13.7563	31	13.7563	100031
13.776	24	13.776	100044
13.7957	28	13.7957	100029
13.8155	26	13.8155	100029
13.8352	29	13.8352	100032
13.8549	18	13.8549	100034
13.8746	27	13.8746	100036
13.8943	33	13.8943	100019
13.9141	21	13.9141	100033
13.9338	25	13.9338	100026
13.9535	20	13.9535	100032
13.9732	24	13.9732	100025
13.9929	31	13.9929	100040
14.0127	26	14.0127	100025
14.0324	26	14.0324	100040
14.0521	21	14.0521	100034
14.0718	21	14.0718	100029
14.0915	26	14.0915	100027
14.1113	32	14.1113	100033
14.131	31	14.131	100030
14.1507	31	14.1507	100035
14.1704	39	14.1704	100029
14.1902	26	14.1902	100035
14.2099	27	14.2099	100037
14.2296	38	14.2296	100032
14.2493	31	14.2493	100026
14.269	21	14.269	100036
14.2888	23	14.2888	100030
14.3085	26	14.3085	100026
14.3282	33	14.3282	100028
14.3479	35	14.3479	100033
14.3676	33	14.3676	100032
14.3874	27	14.3874	100032
14.4071	32	14.4071	100042
14.4268	31	14.4268	100035
14.4465	23	14.4465	100029
14.4663	27	14.4663	100043
14.486	20	14.486	100035
14.5057	26	14.5057	100030
14.5254	29	14.5254	100057
14.5451	38	14.5451	100037
14.5649	36	14.5649	100040
14.5846	42	14.5846	100039
14.6043	60	14.6043	100040
14.624	56	14.624	100040
14.6438	47	14.6438	100052
14.6635	42	14.6635	100031
14.6832	47	14.6832	100032
14.7029	45	14.7029	100034
14.7226	39	14.7226	100044
14.7424	38	14.7424	100037
14.7621	43	14.7621	100028
14.7818	35	14.7818	100041
14.8015	53	14.8015	100047
14.8212	37	14.8212	100045
14.841	31	14.841	100033
14.8607	43	14.8607	100032
14.8804	33	14.8804	100029
14.9001	32	14.9001	100043
14.9199	40	14.9199	100033
14.9396	33	14.9396	100034
14.9593	32	14.9593	100038
14.979	35	14.979	100038
14.9987	41	14.9987	100039
15.0184	34	15.0184	100040
15.0382	45	15.0382	100033
15.0579	36	15.0579	100044
15.0776	36	15.0776	100039
15.0973	34	15.0973	100042
15.1171	26	15.1171	100036
15.1368	30	15.1368	100037
15.1565	31	15.1565	100033
15.1762	41	15.1762	100031
15.1959	33	15.1959	100038
15.2157	37	15.2157	100041
15.2354	33	15.2354	100046
15.2551	36	15.2551	100030
15.2748	41	15.2748	100038
15.2945	33	15.2945	100035
15.3143	34	15.3143	100047
15.334	42	15.334	100039
15.3537	34	15.3537	100046
15.3734	35	15.3734	100051
15.3932	36	15.3932	100048
15.4129	47	15.4129	100050
15.4326	29	15.4326	100069
15.4523	59	15.4523	100075
15.472	82	15.472	100083
15.4918	68	15.4918	100100
15.5115	91	15.5115	100156
15.5312	103	15.5312	100218
15.5509	117	15.5509	100246
15.5707	184	15.5707	100311
15.5904	285	15.5904	100334
15.6101	391	15.6101	100293
15.6298	523	15.6298	100297
15.6495	556	15.6495	100346
15.6693	635	15.6693	100317
15.689	649	15.689	100350
15.7087	673	15.7087	100346
15.7284	791	15.7284	100354
15.7481	739	15.7481	100405
15.7679	756	15.7679	100419
15.7876	739	15.7876	100422
15.8073	724	15.8073	100430
15.827	782	15.827	100399
15.8468	762	15.8468	100456
15.8665	770	15.8665	100496
15.8862	796	15.8862	100612
15.9059	796	15.9059	100873
15.9256	910	15.9256	101155
15.9454	987	15.9454	101424
15.9651	1067	15.9651	101757
15.9848	1343	15.9848	102509
16.0045	1611	16.0045	103763
16.0242	2005	16.0242	105583
16.044	2678	16.044	109731
16.0637	3687	16.0637	119469
16.0834	5606	16.0834	132706
16.1031	11772	16.1031	143225
16.1228	31774	16.1228	148095
16.1426	54168	16.1426	136427
16.1623	68385	16.1623	128621
16.182	80796	16.182	119594
16.2017	81618	16.2017	114730
16.2215	77442	16.2215	112922
16.2412	70051	16.2412	111619
16.2609	59163	16.2609	109705
16.2806	46779	16.2806	107302
16.3003	31251	16.3003	104727
16.3201	18817	16.3201	102938
16.3398	11225	16.3398	101789
16.3595	6325	16.3595	101143
16.3792	4733	16.3792	100981
16.3989	4129	16.3989	100798
16.4187	3530	16.4187	100683
16.4384	3017	16.4384	100578
16.4581	2462	16.4581	100548
16.4778	1896	16.4778	100495
16.4976	1438	16.4976	100390
16.5173	1128	16.5173	100346
16.537	935	16.537	100346
16.5567	827	16.5567	100315
16.5764	710	16.5764	100334
16.5962	643	16.5962	100281
16.6159	665	16.6159	100318
16.6356	636	16.6356	100251
16.6553	581	16.6553	100288
16.675	563	16.675	100280
16.6948	574	16.6948	100278
16.7145	557	16.7145	100236
16.7342	507	16.7342	100251
16.7539	512	16.7539	100277
16.7736	482	16.7736	100237
16.7934	492	16.7934	100245
16.8131	470	16.8131	100215
16.8328	448	16.8328	100225
16.8525	477	16.8525	100212
16.8723	430	16.8723	100215
16.892	444	16.892	100202
16.9117	418	16.9117	100210
16.9314	390	16.9314	100210
16.9511	426	16.9511	100209
16.9709	374	16.9709	100203
16.9906	389	16.9906	100183
17.0103	391	17.0103	100180
17.03	382	17.03	100168
17.0497	354	17.0497	100169
17.0695	368	17.0695	100179
17.0892	334	17.0892	100142
17.1089	332	17.1089	100172
17.1286	297	17.1286	100150
17.1484	303	17.1484	100148
17.1681	296	17.1681	100159
17.1878	292	17.1878	100122
17.2075	287	17.2075	100139
17.2273	225	17.2273	100127
17.247	230	17.247	100118
17.2667	245	17.2667	100123
17.2864	233	17.2864	100122
17.3061	234	17.3061	100110
17.3258	230	17.3258	100098
17.3456	228	17.3456	100113
17.3653	193	17.3653	100120
17.385	213	17.385	100094
17.4047	186	17.4047	100105
17.4245	201	17.4245	100112
17.4442	154	17.4442	100090
17.4639	179	17.4639	100110
17.4836	161	17.4836	100120
17.5034	155	17.5034	100088
17.5231	187	17.5231	100095
17.5428	181	17.5428	100132
17.5625	188	17.5625	100116
17.5822	182	17.5822	100098
17.6019	186	17.6019	100099
17.6217	202	17.6217	100104
17.6414	184	17.6414	100090
17.6611	184	17.6611	100083
17.6808	180	17.6808	100088
17.7006	159	17.7006	100057
17.7203	140	17.7203	100075
17.74	149	17.74	100058
17.7597	132	17.7597	100061
17.7794	100	17.7794	100069
17.7992	113	17.7992	100049
17.8189	115	17.8189	100057
17.8386	99	17.8386	100058
17.8583	81	17.8583	100043
17.8781	92	17.8781	100059
17.8978	79	17.8978	100053
17.9175	73	17.9175	100063
17.9372	74	17.9372	100041
17.9569	69	17.9569	100047
17.9767	69	17.9767	100042
17.9964	65	17.9964	100028
18.0161	55	18.0161	100044
18.0358	57	18.0358	100051
18.0555	50	18.0555	100032
18.0753	54	18.0753	100046
18.095	55	18.095	100029
18.1147	61	18.1147	100031
18.1344	49	18.1344	100045
18.1542	42	18.1542	100034
18.1739	40	18.1739	100036
18.1936	48	18.1936	100036
18.2133	54	18.2133	100037
18.233	31	18.233	100036
18.2528	44	18.2528	100029
18.2725	36	18.2725	100036
18.2922	42	18.2922	100034
18.3119	40	18.3119	100032
18.3316	38	18.3316	100030
18.3514	39	18.3514	100024
18.3711	41	18.3711	100035
18.3908	41	18.3908	100029
18.4105	32	18.4105	100036
18.4303	36	18.4303	100038
18.45	33	18.45	100025
18.4697	30	18.4697	100026
18.4894	28	18.4894	100024
18.5091	31	18.5091	100030
18.5289	19	18.5289	100016
18.5486	17	18.5486	100032
18.5683	23	18.5683	100024
18.588	30	18.588	100018
18.6077	24	18.6077	100022
18.6275	19	18.6275	100027
18.6472	30	18.6472	100034
18.6669	33	18.6669	100023
18.6866	29	18.6866	100027
18.7064	24	18.7064	100022
18.7261	27	18.7261	100016
18.7458	23	18.7458	100022
18.7655	23	18.7655	100019
18.7852	18	18.7852	100028
18.805	21	18.805	100025
18.8247	42	18.8247	100020
18.8444	40	18.8444	100025
18.8641	22	18.8641	100025
18.8838	15	18.8838	100017
18.9036	23	18.9036	100016
18.9233	26	18.9233	100027
18.943	32	18.943	100024
18.9627	27	18.9627	100032
18.9825	25	18.9825	100024
19.0022	26	19.0022	100023
19.0219	27	19.0219	100017
19.0416	27	19.0416	100026
19.0613	37	19.0613	100019
19.0811	32	19.0811	100032
19.1008	32	19.1008	100019
19.1205	31	19.1205	100021
19.1402	29	19.1402	100031
19.1599	38	19.1599	100021
19.1797	42	19.1797	100017
19.1994	35	19.1994	100019
19.2191	33	19.2191	100021
19.2388	39	19.2388	100025
19.2585	23	19.2585	100025
19.2783	26	19.2783	100019
19.298	33	19.298	100022
19.3177	44	19.3177	100029
19.3374	36	19.3374	100028
19.3572	29	19.3572	100023
19.3769	31	19.3769	100028
19.3966	41	19.3966	100027
19.4163	44	19.4163	100010
19.436	30	19.436	100016
19.4558	43	19.4558	100023
19.4755	48	19.4755	100021
19.4952	52	19.4952	100022
19.5149	60	19.5149	100018
19.5346	63	19.5346	100017
19.5544	92	19.5544	100018
19.5741	154	19.5741	100010
19.5938	189	19.5938	100028
19.6135	295	19.6135	100027
19.6333	384	19.6333	100019
19.653	592	19.653	100019
19.6727	902	19.6727	100028
19.6924	1126	19.6924	100024
19.7121	1321	19.7121	100020
19.7319	1330	19.7319	100023
19.7516	976	19.7516	100026
19.7713	826	19.7713	100018
19.791	587	19.791	100028
19.8107	397	19.8107	100028
19.8305	331	19.8305	100025
19.8502	268	19.8502	100023
19.8699	214	19.8699	100025
19.8896	182	19.8896	100031
19.9093	138	19.9093	100029
19.9291	111	19.9291	100022
19.9488	98	19.9488	100024
19.9685	69	19.9685	100025
19.9882	39	19.9882	100019
20.008	46	20.008	100018
20.0277	52	20.0277	100024
20.0474	42	20.0474	100021
20.0671	41	20.0671	100038
20.0868	34	20.0868	100023
20.1066	32	20.1066	100021
20.1263	32	20.1263	100036
20.146	34	20.146	100030
20.1657	41	20.1657	100024
20.1854	38	20.1854	100019
20.2052	46	20.2052	100028
20.2249	33	20.2249	100023
20.2446	39	20.2446	100023
20.2643	41	20.2643	100024
20.2841	42	20.2841	100016
20.3038	38	20.3038	100021
20.3235	36	20.3235	100030
20.3432	40	20.3432	100030
20.3629	42	20.3629	100036
20.3827	37	20.3827	100035
20.4024	51	20.4024	100032
20.4221	26	20.4221	100025
20.4418	37	20.4418	100026
20.4615	34	20.4615	100030
20.4813	40	20.4813	100034
20.501	44	20.501	100033
20.5207	44	20.5207	100030
20.5404	39	20.5404	100028
20.5602	32	20.5602	100032
20.5799	32	20.5799	100021
20.5996	35	20.5996	100027
20.6193	27	20.6193	100028
20.639	35	20.639	100012
20.6588	35	20.6588	100029
20.6785	29	20.6785	100026
20.6982	41	20.6982	100022
20.7179	42	20.7179	100021
20.7376	38	20.7376	100033
20.7574	46	20.7574	100024
20.7771	42	20.7771	100019
20.7968	60	20.7968	100027
20.8165	69	20.8165	100027
20.8363	103	20.8363	100029
20.856	114	20.856	100019
20.8757	119	20.8757	100025
20.8954	154	20.8954	100020
20.9151	178	20.9151	100025
20.9349	244	20.9349	100028
20.9546	318	20.9546	100029
20.9743	427	20.9743	100029
20.994	632	20.994	100033
21.0138	783	21.0138	100033
21.0335	935	21.0335	100029
21.0532	673	21.0532	100032
21.0729	508	21.0729	100025
21.0926	388	21.0926	100028
21.1123	242	21.1123	100029
21.1321	118	21.1321	100035
21.1518	88	21.1518	100025
21.1715	66	21.1715	100020
21.1912	76	21.1912	100034
21.211	69	21.211	100019
21.2307	54	21.2307	100031
21.2504	64	21.2504	100030
21.2701	55	21.2701	100028
21.2899	37	21.2899	100025
21.3096	45	21.3096	100027
21.3293	42	21.3293	100020
21.349	43	21.349	100023
21.3687	26	21.3687	100023
21.3884	38	21.3884	100021
21.4082	33	21.4082	100026
21.4279	28	21.4279	100028
21.4476	39	21.4476	100026
21.4673	25	21.4673	100028
21.4871	23	21.4871	100033
21.5068	33	21.5068	100026
21.5265	36	21.5265	100024
21.5462	36	21.5462	100025
21.566	29	21.566	100025
21.5857	26	21.5857	100030
21.6054	32	21.6054	100031
21.6251	39	21.6251	100033
21.6448	35	21.6448	100025
21.6645	45	21.6645	100028
21.6843	32	21.6843	100028
21.704	33	21.704	100030
21.7237	29	21.7237	100033
21.7434	35	21.7434	100022
21.7632	28	21.7632	100022
21.7829	26	21.7829	100030
21.8026	34	21.8026	100030
21.8223	32	21.8223	100040
21.842	33	21.842	100028
21.8618	33	21.8618	100039
21.8815	28	21.8815	100039
21.9012	39	21.9012	100031
21.9209	47	21.9209	100035
21.9407	45	21.9407	100034
21.9604	46	21.9604	100027
21.9801	60	21.9801	100037
21.9998	43	21.9998	100026
22.0195	38	22.0195	100024
22.0393	44	22.0393	100032
22.059	45	22.059	100034
22.0787	32	22.0787	100028
22.0984	43	22.0984	100038
22.1181	44	22.1181	100031
22.1379	45	22.1379	100028
22.1576	35	22.1576	100023
22.1773	37	22.1773	100032
22.197	34	22.197	100031
22.2168	40	22.2168	100036
22.2365	36	22.2365	100027
22.2562	37	22.2562	100036
22.2759	42	22.2759	100030
22.2956	38	22.2956	100047
22.3154	37	22.3154	100034
22.3351	35	22.3351	100026
22.3548	32	22.3548	100023
22.3745	48	22.3745	100033
22.3942	39	22.3942	100028
22.414	19	22.414	100026
22.4337	33	22.4337	100040
22.4534	34	22.4534	100037
22.4731	39	22.4731	100026
22.4929	37	22.4929	100042
22.5126	44	22.5126	100037
22.5323	42	22.5323	100042
22.552	27	22.552	100039
22.5717	39	22.5717	100035
22.5915	36	22.5915	100038
22.6112	42	22.6112	100035
22.6309	35	22.6309	100031
22.6506	42	22.6506	100033
22.6703	35	22.6703	100044
22.6901	44	22.6901	100029
22.7098	48	22.7098	100035
22.7295	42	22.7295	100037
22.7492	43	22.7492	100036
22.769	49	22.769	100040
22.7887	40	22.7887	100040
22.8084	50	22.8084	100026
22.8281	55	22.8281	100043
22.8478	57	22.8478	100037
22.8676	52	22.8676	100040
22.8873	50	22.8873	100032
22.907	52	22.907	100040
22.9267	35	22.9267	100037
22.9464	44	22.9464	100030
22.9662	44	22.9662	100028
22.9859	49	22.9859	100041
23.0056	56	23.0056	100042
23.0253	45	23.0253	100046
23.045	66	23.045	100035
23.0648	46	23.0648	100049
23.0845	33	23.0845	100053
23.1042	41	23.1042	100035
23.1239	52	23.1239	100047
23.1437	40	23.1437	100043
23.1634	61	23.1634	100051
23.1831	41	23.1831	100050
23.2028	57	23.2028	100057
23.2225	70	23.2225	100073
23.2423	56	23.2423	100057
23.262	67	23.262	100072
23.2817	85	23.2817	100062
23.3014	80	23.3014	100060
23.3211	79	23.3211	100070
23.3409	92	23.3409	100066
23.3606	87	23.3606	100079
23.3803	87	23.3803	100126
23.4	104	23.4	100184
23.4198	128	23.4198	100237
23.4395	205	23.4395	100263
23.4592	324	23.4592	100263
23.4789	412	23.4789	100291
23.4986	470	23.4986	100236
23.5184	558	23.5184	100272
23.5381	601	23.5381	100281
23.5578	587	23.5578	100279
23.5775	645	23.5775	100277
23.5972	608	23.5972	100276
23.617	621	23.617	100329
23.6367	619	23.6367	100259
23.6564	543	23.6564	100270
23.6761	595	23.6761	100264
23.6959	596	23.6959	100273
23.7156	600	23.7156	100281
23.7353	617	23.7353	100275
23.755	576	23.755	100302
23.7747	600	23.7747	100287
23.7945	616	23.7945	100295
23.8142	639	23.8142	100318
23.8339	602	23.8339	100314
23.8536	635	23.8536	100266
23.8733	644	23.8733	100302
23.8931	669	23.8931	100331
23.9128	641	23.9128	100316
23.9325	683	23.9325	100344
23.9522	701	23.9522	100361
23.9719	727	23.9719	100425
23.9917	728	23.9917	100423
24.0114	716	24.0114	100461
24.0311	752	24.0311	100520
24.0508	813	24.0508	100643
24.0706	861	24.0706	100868
24.0903	925	24.0903	101027
24.11	1066	24.11	101447
24.1297	1277	24.1297	102171
24.1494	1692	24.1494	103060
24.1692	2258	24.1692	104306
24.1889	3070	24.1889	106567
24.2086	4129	24.2086	111419
24.2283	5985	24.2283	124933
24.248	12049	24.248	139263
24.2678	25516	24.2678	140961
24.2875	53413	24.2875	139035
24.3072	72238	24.3072	133617
24.3269	77950	24.3269	130070
24.3467	85371	24.3467	125746
24.3664	89563	24.3664	117472
24.3861	83512	24.3861	113918
24.4058	75435	24.4058	111728
24.4255	63471	24.4255	109018
24.4453	46340	24.4453	106357
24.465	32146	24.465	104619
24.4847	23476	24.4847	103187
24.5044	15388	24.5044	102031
24.5241	8600	24.5241	101353
24.5439	5499	24.5439	101019
24.5636	4424	24.5636	100829
24.5833	3704	24.5833	100716
24.603	3068	24.603	100654
24.6228	2552	24.6228	100573
24.6425	2155	24.6425	100486
24.6622	1625	24.6622	100432
24.6819	1385	24.6819	100378
24.7016	1159	24.7016	100404
24.7214	1001	24.7214	100360
24.7411	948	24.7411	100356
24.7608	873	24.7608	100362
24.7805	910	24.7805	100330
24.8002	871	24.8002	100333
24.82	874	24.82	100369
24.8397	945	24.8397	100433
24.8594	986	24.8594	100703
24.8791	1104	24.8791	101379
24.8989	1204	24.8989	101040
24.9186	1407	24.9186	100600
24.9383	1682	24.9383	100845
24.958	2253	24.958	100796
24.9777	3070	24.9777	100665
24.9975	4481	24.9975	100862
25.0172	6543	25.0172	100690
25.0369	8382	25.0369	100693
25.0566	10172	25.0566	100683
25.0764	10737	25.0764	100628
25.0961	11406	25.0961	100513
25.1158	11558	25.1158	100499
25.1355	9121	25.1355	100443
25.1552	6450	25.1552	100369
25.175	5311	25.175	100320
25.1947	3837	25.1947	100282
25.2144	2405	25.2144	100293
25.2341	1555	25.2341	100240
25.2538	1256	25.2538	100240
25.2736	1073	25.2736	100208
25.2933	943	25.2933	100204
25.313	865	25.313	100218
25.3327	795	25.3327	100177
25.3525	710	25.3525	100189
25.3722	627	25.3722	100208
25.3919	620	25.3919	100186
25.4116	562	25.4116	100188
25.4313	523	25.4313	100167
25.4511	452	25.4511	100180
25.4708	446	25.4708	100153
25.4905	484	25.4905	100147
25.5102	465	25.5102	100171
25.5299	475	25.5299	100165
25.5497	429	25.5497	100159
25.5694	427	25.5694	100149
25.5891	406	25.5891	100151
25.6088	410	25.6088	100146
25.6286	379	25.6286	100175
25.6483	395	25.6483	100158
25.668	335	25.668	100136
25.6877	429	25.6877	100147
25.7074	370	25.7074	100115
25.7272	379	25.7272	100113
25.7469	358	25.7469	100145
25.7666	346	25.7666	100127
25.7863	336	25.7863	100108
25.806	306	25.806	100112
25.8258	296	25.8258	100127
25.8455	334	25.8455	100119
25.8652	317	25.8652	100115
25.8849	288	25.8849	100137
25.9047	304	25.9047	100120
25.9244	277	25.9244	100114
25.9441	308	25.9441	100119
25.9638	289	25.9638	100102
25.9835	252	25.9835	100114
26.0033	299	26.0033	100106
26.023	259	26.023	100109
26.0427	278	26.0427	100091
26.0624	268	26.0624	100100
26.0821	238	26.0821	100087
26.1019	260	26.1019	100109
26.1216	248	26.1216	100102
26.1413	252	26.1413	100108
26.161	229	26.161	100100
26.1807	260	26.1807	100075
26.2005	221	26.2005	100103
26.2202	224	26.2202	100090
26.2399	229	26.2399	100099
26.2596	255	26.2596	100106
26.2794	242	26.2794	100119
26.2991	261	26.2991	100121
26.3188	276	26.3188	100122
26.3385	307	26.3385	100122
26.3582	332	26.3582	100113
26.378	332	26.378	100095
26.3977	320	26.3977	100099
26.4174	283	26.4174	100116
26.4371	281	26.4371	100127
26.4568	259	26.4568	100105
26.4766	251	26.4766	100110
26.4963	241	26.4963	100096
26.516	255	26.516	100109
26.5357	219	26.5357	100086
26.5555	223	26.5555	100085
26.5752	246	26.5752	100080
26.5949	205	26.5949	100077
26.6146	197	26.6146	100073
26.6343	197	26.6343	100062
26.6541	175	26.6541	100071
26.6738	162	26.6738	100053
26.6935	156	26.6935	100070
26.7132	159	26.7132	100068
26.7329	145	26.7329	100060
26.7527	128	26.7527	100057
26.7724	114	26.7724	100060
26.7921	132	26.7921	100051
26.8118	131	26.8118	100062
26.8316	116	26.8316	100042
26.8513	127	26.8513	100044
26.871	116	26.871	100046
26.8907	114	26.8907	100048
26.9104	96	26.9104	100044
26.9302	106	26.9302	100036
26.9499	109	26.9499	100053
26.9696	104	26.9696	100045
26.9893	90	26.9893	100049
27.009	93	27.009	100044
27.0288	82	27.0288	100036
27.0485	85	27.0485	100047
27.0682	83	27.0682	100042
27.0879	92	27.0879	100037
27.1076	81	27.1076	100044
27.1274	87	27.1274	100039
27.1471	87	27.1471	100032
27.1668	59	27.1668	100047
27.1865	75	27.1865	100045
27.2063	79	27.2063	100049
27.226	71	27.226	100031
27.2457	88	27.2457	100042
27.2654	74	27.2654	100040
27.2851	86	27.2851	100036
27.3049	75	27.3049	100047
27.3246	53	27.3246	100036
27.3443	84	27.3443	100032
27.364	64	27.364	100049
27.3837	73	27.3837	100039
27.4035	62	27.4035	100040
27.4232	61	27.4232	100034
27.4429	72	27.4429	100041
27.4626	66	27.4626	100032
27.4824	66	27.4824	100040
27.5021	64	27.5021	100026
27.5218	58	27.5218	100026
27.5415	60	27.5415	100021
27.5612	59	27.5612	100032
27.581	62	27.581	100027
27.6007	57	27.6007	100024
27.6204	54	27.6204	100025
27.6401	47	27.6401	100038
27.6598	68	27.6598	100026
27.6796	50	27.6796	100028
27.6993	49	27.6993	100020
27.719	60	27.719	100027
27.7387	51	27.7387	100030
27.7585	42	27.7585	100032
27.7782	50	27.7782	100023
27.7979	38	27.7979	100023
27.8176	48	27.8176	100022
27.8373	46	27.8373	100018
27.8571	30	27.8571	100021
27.8768	39	27.8768	100029
27.8965	45	27.8965	100019
27.9162	35	27.9162	100029
27.9359	41	27.9359	100021
27.9557	49	27.9557	100027
27.9754	53	27.9754	100020
27.9951	34	27.9951	100028
28.0148	49	28.0148	100019
28.0345	28	28.0345	100028
28.0543	38	28.0543	100024
28.074	40	28.074	100036
28.0937	37	28.0937	100019
28.1134	35	28.1134	100029
28.1332	34	28.1332	100028
28.1529	41	28.1529	100021
28.1726	34	28.1726	100032
28.1923	34	28.1923	100019
28.2121	39	28.2121	100024
28.2318	35	28.2318	100031
28.2515	35	28.2515	100028
28.2712	44	28.2712	100023
28.2909	46	28.2909	100026
28.3106	45	28.3106	100019
28.3304	58	28.3304	100022
28.3501	48	28.3501	100030
28.3698	56	28.3698	100037
28.3895	54	28.3895	100033
28.4093	68	28.4093	100027
28.429	61	28.429	100019
28.4487	79	28.4487	100019
28.4684	73	28.4684	100021
28.4882	70	28.4882	100035
28.5079	75	28.5079	100033
28.5276	85	28.5276	100027
28.5473	85	28.5473	100028
28.567	67	28.567	100029
28.5867	63	28.5867	100018
28.6065	64	28.6065	100021
28.6262	59	28.6262	100029
28.6459	39	28.6459	100021
28.6656	55	28.6656	100027
28.6854	42	28.6854	100024
28.7051	29	28.7051	100031
28.7248	41	28.7248	100021
28.7445	36	28.7445	100026
28.7642	46	28.7642	100019
28.784	35	28.784	100025
28.8037	46	28.8037	100019
28.8234	32	28.8234	100015
28.8431	30	28.8431	100029
28.8629	43	28.8629	100021
28.8826	41	28.8826	100027
28.9023	27	28.9023	100026
28.922	38	28.922	100023
28.9417	26	28.9417	100015
28.9615	30	28.9615	100026
28.9812	38	28.9812	100018
29.0009	36	29.0009	100022
29.0206	36	29.0206	100027
29.0403	30	29.0403	100016
29.0601	37	29.0601	100022
29.0798	30	29.0798	100022
29.0995	24	29.0995	100024
29.1192	33	29.1192	100023
29.139	41	29.139	100027
29.1587	30	29.1587	100020
29.1784	34	29.1784	100031
29.1981	29	29.1981	100019
29.2178	31	29.2178	100020
29.2376	35	29.2376	100023
29.2573	31	29.2573	100032
29.277	29	29.277	100014
29.2967	24	29.2967	100021
29.3164	31	29.3164	100020
29.3362	29	29.3362	100022
29.3559	37	29.3559	100024
29.3756	36	29.3756	100021
29.3953	36	29.3953	100025
29.4151	32	29.4151	100028
29.4348	38	29.4348	100031
29.4545	38	29.4545	100031
29.4742	52	29.4742	100017
29.4939	53	29.4939	100027
29.5137	44	29.5137	100022
29.5334	28	29.5334	100022
29.5531	37	29.5531	100023
29.5728	38	29.5728	100023
29.5925	27	29.5925	100018
29.6123	32	29.6123	100021
29.632	27	29.632	100021
29.6517	36	29.6517	100023
29.6714	26	29.6714	100029
29.6912	23	29.6912	100023
29.7109	31	29.7109	100023
29.7306	30	29.7306	100023
29.7503	40	29.7503	100020
29.77	32	29.77	100015
29.7898	52	29.7898	100016
29.8095	38	29.8095	100026
29.8292	50	29.8292	100025
29.8489	69	29.8489	100030
29.8686	89	29.8686	100040
29.8884	90	29.8884	100026
29.9081	108	29.9081	100049
29.9278	136	29.9278	100045
29.9475	100	29.9475	100032
29.9672	83	29.9672	100028
29.987	68	29.987	100026
30.0067	78	30.0067	100025
30.0264	77	30.0264	100026
30.0461	44	30.0461	100027
30.0659	45	30.0659	100020
30.0856	30	30.0856	100021
30.1053	36	30.1053	100021
30.125	36	30.125	100020
30.1447	43	30.1447	100020
30.1645	16	30.1645	100024
30.1842	29	30.1842	100025
30.2039	24	30.2039	100013
30.2236	31	30.2236	100021
30.2433	29	30.2433	100015
30.2631	30	30.2631	100027
30.2828	25	30.2828	100023
30.3025	24	30.3025	100026
30.3222	31	30.3222	100034
30.342	30	30.342	100026
30.3617	39	30.3617	100022
30.3814	21	30.3814	100021
30.4011	31	30.4011	100025
30.4208	27	30.4208	100031
30.4406	35	30.4406	100028
30.4603	15	30.4603	100029
30.48	24	30.48	100026
30.4997	27	30.4997	100025
30.5194	18	30.5194	100030
30.5392	16	30.5392	100029
30.5589	24	30.5589	100024
30.5786	22	30.5786	100025
30.5983	26	30.5983	100019
30.6181	19	30.6181	100027
30.6378	23	30.6378	100024
30.6575	21	30.6575	100022
30.6772	23	30.6772	100024
30.6969	21	30.6969	100020
30.7167	23	30.7167	100018
30.7364	20	30.7364	100019
30.7561	25	30.7561	100015
30.7758	24	30.7758	100018
30.7955	26	30.7955	100022
30.8153	30	30.8153	100031
30.835	27	30.835	100024
30.8547	38	30.8547	100033
30.8744	26	30.8744	100016
30.8941	26	30.8941	100020
30.9139	18	30.9139	100024
30.9336	22	30.9336	100024
30.9533	25	30.9533	100021
30.973	29	30.973	100022
30.9928	25	30.9928	100021
31.0125	22	31.0125	100025
31.0322	19	31.0322	100019
31.0519	18	31.0519	100020
31.0716	22	31.0716	100024
31.0914	23	31.0914	100030
31.1111	32	31.1111	100024
31.1308	26	31.1308	100024
31.1505	32	31.1505	100034
31.1702	28	31.1702	100044
31.19	36	31.19	100056
31.2097	35	31.2097	100092
31.2294	32	31.2294	100138
31.2491	37	31.2491	100150
31.2689	45	31.2689	100145
31.2886	30	31.2886	100104
31.3083	30	31.3083	100096
31.328	42	31.328	100081
31.3477	36	31.3477	100074
31.3675	39	31.3675	100060
31.3872	32	31.3872	100033
31.4069	27	31.4069	100028
31.4266	24	31.4266	100033
31.4463	29	31.4463	100035
31.4661	27	31.4661	100032
31.4858	34	31.4858	100027
31.5055	20	31.5055	100018
31.5252	37	31.5252	100024
31.545	18	31.545	100022
31.5647	21	31.5647	100022
31.5844	28	31.5844	100020
31.6041	24	31.6041	100024
31.6238	23	31.6238	100025
31.6436	30	31.6436	100031
31.6633	26	31.6633	100020
31.683	33	31.683	100017
31.7027	31	31.7027	100019
31.7224	35	31.7224	100023
31.7422	29	31.7422	100024
31.7619	31	31.7619	100025
31.7816	27	31.7816	100027
31.8013	35	31.8013	100028
31.8211	37	31.8211	100019
31.8408	35	31.8408	100026
31.8605	32	31.8605	100020
31.8802	26	31.8802	100014
31.8999	29	31.8999	100027
31.9197	28	31.9197	100028
31.9394	24	31.9394	100021
31.9591	31	31.9591	100022
31.9788	30	31.9788	100034
31.9986	31	31.9986	100025
32.0183	33	32.0183	100024
32.038	35	32.038	100028
32.0577	18	32.0577	100029
32.0774	29	32.0774	100024
32.0972	25	32.0972	100029
32.1169	18	32.1169	100037
32.1366	23	32.1366	100025
32.1563	28	32.1563	100027
32.176	27	32.176	100027
32.1958	33	32.1958	100017
32.2155	34	32.2155	100028
32.2352	27	32.2352	100028
32.2549	37	32.2549	100028
32.2747	35	32.2747	100024
32.2944	25	32.2944	100035
32.3141	29	32.3141	100026
32.3338	36	32.3338	100030
32.3535	37	32.3535	100035
32.3732	37	32.3732	100053
32.393	35	32.393	100045
32.4127	44	32.4127	100044
32.4324	54	32.4324	100054
32.4521	59	32.4521	100066
32.4719	60	32.4719	100087
32.4916	89	32.4916	100144
32.5113	148	32.5113	100348
32.531	266	32.531	100493
32.5508	431	32.5508	100578
32.5705	689	32.5705	100504
32.5902	944	32.5902	100359
32.6099	1000	32.6099	100381
32.6296	1012	32.6296	100394
32.6493	1073	32.6493	100338
32.6691	1122	32.6691	100256
32.6888	1024	32.6888	100151
32.7085	815	32.7085	100140
32.7282	588	32.7282	100086
32.748	461	32.748	100085
32.7677	414	32.7677	100065
32.7874	304	32.7874	100053
32.8071	184	32.8071	100045
32.8269	114	32.8269	100025
32.8466	108	32.8466	100033
32.8663	79	32.8663	100026
32.886	53	32.886	100022
32.9057	54	32.9057	100026
32.9254	50	32.9254	100024
32.9452	54	32.9452	100021
32.9649	31	32.9649	100015
32.9846	37	32.9846	100033
33.0043	38	33.0043	100021
33.0241	36	33.0241	100027
33.0438	30	33.0438	100029
33.0635	31	33.0635	100029
33.0832	27	33.0832	100031
33.1029	32	33.1029	100027
33.1227	34	33.1227	100023
33.1424	27	33.1424	100029
33.1621	31	33.1621	100025
33.1818	37	33.1818	100026
33.2015	22	33.2015	100023
33.2213	36	33.2213	100018
33.241	36	33.241	100018
33.2607	30	33.2607	100021
33.2804	28	33.2804	100019
33.3002	29	33.3002	100029
33.3199	33	33.3199	100024
33.3396	17	33.3396	100020
33.3593	27	33.3593	100022
33.379	19	33.379	100019
33.3988	22	33.3988	100018
33.4185	32	33.4185	100014
33.4382	19	33.4382	100014
33.4579	26	33.4579	100020
33.4776	30	33.4776	100016
33.4974	25	33.4974	100019
33.5171	29	33.5171	100017
33.5368	21	33.5368	100015
33.5565	25	33.5565	100018
33.5763	21	33.5763	100019
33.596	35	33.596	100024
33.6157	23	33.6157	100013
33.6354	33	33.6354	100020
33.6551	25	33.6551	100019
33.6749	29	33.6749	100015
33.6946	17	33.6946	100023
33.7143	23	33.7143	100024
33.734	22	33.734	100026
33.7537	23	33.7537	100015
33.7735	30	33.7735	100021
33.7932	25	33.7932	100016
33.8129	33	33.8129	100028
33.8326	30	33.8326	100020
33.8524	26	33.8524	100027
33.8721	24	33.8721	100020
33.8918	25	33.8918	100024
33.9115	20	33.9115	100027
33.9312	19	33.9312	100023
33.951	19	33.951	100029
33.9707	20	33.9707	100028
33.9904	32	33.9904	100026
34.0101	30	34.0101	100019
34.0299	22	34.0299	100020
34.0496	26	34.0496	100022
34.0693	22	34.0693	100016
34.089	24	34.089	100020
34.1087	22	34.1087	100016
34.1285	15	34.1285	100019
34.1482	19	34.1482	100019
34.1679	16	34.1679	100018
34.1876	21	34.1876	100024
34.2073	20	34.2073	100019
34.2271	18	34.2271	100014
34.2468	16	34.2468	100025
34.2665	21	34.2665	100027
34.2862	22	34.2862	100026
34.306	17	34.306	100029
34.3257	23	34.3257	100030
34.3454	25	34.3454	100026
34.3651	28	34.3651	100027
34.3848	23	34.3848	100020
34.4046	21	34.4046	100016
34.4243	12	34.4243	100011
34.444	25	34.444	100013
34.4637	23	34.4637	100021
34.4834	25	34.4834	100018
34.5032	20	34.5032	100026
34.5229	24	34.5229	100014
34.5426	26	34.5426	100018
34.5623	18	34.5623	100027
34.5821	18	34.5821	100017
34.6018	14	34.6018	100021
34.6215	24	34.6215	100024
34.6412	25	34.6412	100019
34.6609	11	34.6609	100021
34.6806	14	34.6806	100024
34.7004	14	34.7004	100027
34.7201	7	34.7201	100022
34.7398	23	34.7398	100026
34.7595	18	34.7595	100015
34.7793	25	34.7793	100026
34.799	24	34.799	100026
34.8187	13	34.8187	100024
34.8384	15	34.8384	100020
34.8582	24	34.8582	100016
34.8779	20	34.8779	100018
34.8976	22	34.8976	100028
34.9173	17	34.9173	100018
34.937	23	34.937	100023
34.9567	23	34.9567	100021
34.9765	23	34.9765	100020
34.9962	16	34.9962	100025
35.0159	41	35.0159	100027
35.0356	30	35.0356	100025
35.0554	37	35.0554	100018
35.0751	35	35.0751	100026
35.0948	38	35.0948	100028
35.1145	39	35.1145	100025
35.1343	35	35.1343	100025
35.154	37	35.154	100031
35.1737	33	35.1737	100022
35.1934	44	35.1934	100027
35.2131	45	35.2131	100026
35.2328	33	35.2328	100030
35.2526	24	35.2526	100024
35.2723	29	35.2723	100028
35.292	22	35.292	100028
35.3117	23	35.3117	100018
35.3315	27	35.3315	100027
35.3512	27	35.3512	100019
35.3709	28	35.3709	100025
35.3906	9	35.3906	100028
35.4103	22	35.4103	100027
35.4301	17	35.4301	100021
35.4498	12	35.4498	100009
35.4695	22	35.4695	100023
35.4892	18	35.4892	100030
35.5089	13	35.5089	100013
35.5287	14	35.5287	100021
35.5484	13	35.5484	100016
35.5681	18	35.5681	100019
35.5878	22	35.5878	100014
35.6076	15	35.6076	100029
35.6273	22	35.6273	100020
35.647	22	35.647	100030
35.6667	19	35.6667	100035
35.6864	17	35.6864	100027
35.7062	25	35.7062	100016
35.7259	22	35.7259	100020
35.7456	16	35.7456	100020
35.7653	29	35.7653	100017
35.785	23	35.785	100024
35.8048	24	35.8048	100023
35.8245	17	35.8245	100021
35.8442	19	35.8442	100019
35.8639	12	35.8639	100021
35.8837	26	35.8837	100033
35.9034	21	35.9034	100017
35.9231	16	35.9231	100017
35.9428	21	35.9428	100021
35.9625	15	35.9625	100021
35.9823	24	35.9823	100013
36.002	24	36.002	100017
36.0217	25	36.0217	100023
36.0414	26	36.0414	100016
36.0611	14	36.0611	100020
36.0809	23	36.0809	100014
36.1006	23	36.1006	100023
36.1203	23	36.1203	100019
36.14	15	36.14	100020
36.1598	18	36.1598	100026
36.1795	22	36.1795	100016
36.1992	15	36.1992	100029
36.2189	19	36.2189	100015
36.2386	18	36.2386	100014
36.2584	15	36.2584	100016
36.2781	21	36.2781	100016
36.2978	14	36.2978	100017
36.3175	17	36.3175	100024
36.3372	20	36.3372	100023
36.357	15	36.357	100026
36.3767	11	36.3767	100020
36.3964	10	36.3964	100015
36.4161	18	36.4161	100020
36.4359	15	36.4359	100013
36.4556	11	36.4556	100015
36.4753	10	36.4753	100023
36.495	16	36.495	100021
36.5147	14	36.5147	100020
36.5345	23	36.5345	100013
36.5542	20	36.5542	100017
36.5739	23	36.5739	100013
36.5936	15	36.5936	100025
36.6133	21	36.6133	100014
36.6331	19	36.6331	100030
36.6528	18	36.6528	100021
36.6725	16	36.6725	100016
36.6922	20	36.6922	100028
36.712	26	36.712	100021
36.7317	22	36.7317	100022
36.7514	17	36.7514	100021
36.7711	23	36.7711	100027
36.7908	19	36.7908	100022
36.8106	17	36.8106	100017
36.8303	16	36.8303	100017
36.85	23	36.85	100020
36.8697	14	36.8697	100021
36.8894	23	36.8894	100026
36.9092	14	36.9092	100020
36.9289	22	36.9289	100017
36.9486	19	36.9486	100016
36.9683	18	36.9683	100017
36.9881	29	36.9881	100022
37.0078	20	37.0078	100021
37.0275	24	37.0275	100013
37.0472	18	37.0472	100019
37.0669	19	37.0669	100014
37.0867	20	37.0867	100015
37.1064	12	37.1064	100021
37.1261	21	37.1261	100013
37.1458	20	37.1458	100014
37.1656	18	37.1656	100027
37.1853	10	37.1853	100024
37.205	14	37.205	100020
37.2247	32	37.2247	100011
37.2444	19	37.2444	100022
37.2642	16	37.2642	100020
37.2839	31	37.2839	100023
37.3036	25	37.3036	100034
37.3233	21	37.3233	100034
37.343	14	37.343	100022
37.3628	14	37.3628	100015
37.3825	15	37.3825	100025
37.4022	19	37.4022	100023
37.4219	18	37.4219	100021
37.4417	20	37.4417	100010
37.4614	11	37.4614	100023
37.4811	17	37.4811	100017
37.5008	17	37.5008	100023
37.5205	26	37.5205	100018
37.5403	19	37.5403	100021
37.56	22	37.56	100026
37.5797	15	37.5797	100020
37.5994	23	37.5994	100014
37.6191	19	37.6191	100016
37.6389	22	37.6389	100020
37.6586	26	37.6586	100019
37.6783	16	37.6783	100018
37.698	20	37.698	100012
37.7177	19	37.7177	100020
37.7375	17	37.7375	100024
37.7572	20	37.7572	100023
37.7769	14	37.7769	100022
37.7966	18	37.7966	100021
37.8163	26	37.8163	100019
37.8361	12	37.8361	100016
37.8558	19	37.8558	100025
37.8755	19	37.8755	100014
37.8952	23	37.8952	100026
37.915	14	37.915	100028
37.9347	20	37.9347	100011
37.9544	23	37.9544	100021
37.9741	15	37.9741	100018
37.9938	20	37.9938	100023
38.0136	8	38.0136	100020
38.0333	21	38.0333	100028
38.053	16	38.053	100027
38.0727	15	38.0727	100026
38.0924	24	38.0924	100022
38.1122	16	38.1122	100022
38.1319	16	38.1319	100017
38.1516	16	38.1516	100018
38.1713	22	38.1713	100031
38.1911	21	38.1911	100023
38.2108	14	38.2108	100021
38.2305	15	38.2305	100020
38.2502	18	38.2502	100026
38.2699	15	38.2699	100019
38.2897	18	38.2897	100022
38.3094	24	38.3094	100028
38.3291	22	38.3291	100021
38.3488	12	38.3488	100021
38.3685	21	38.3685	100022
38.3883	9	38.3883	100022
38.408	23	38.408	100019
38.4277	17	38.4277	100034
38.4474	14	38.4474	100027
38.4672	13	38.4672	100020
38.4869	23	38.4869	100024
38.5066	23	38.5066	100026
38.5263	7	38.5263	100016
38.546	19	38.546	100017
38.5658	16	38.5658	100023
38.5855	12	38.5855	100017
38.6052	20	38.6052	100028
38.6249	17	38.6249	100015
38.6446	27	38.6446	100019
38.6644	18	38.6644	100022
38.6841	21	38.6841	100021
38.7038	27	38.7038	100021
38.7235	21	38.7235	100018
38.7433	16	38.7433	100024
38.763	21	38.763	100023
38.7827	21	38.7827	100025
38.8024	20	38.8024	100021
38.8221	20	38.8221	100020
38.8419	26	38.8419	100024
38.8616	18	38.8616	100026
38.8813	30	38.8813	100024
38.901	24	38.901	100037
38.9207	27	38.9207	100030
38.9405	24	38.9405	100033
38.9602	26	38.9602	100020
38.9799	19	38.9799	100027
38.9996	19	38.9996	100029
39.0194	24	39.0194	100017
39.0391	17	39.0391	100022
39.0588	21	39.0588	100033
39.0785	21	39.0785	100028
39.0982	22	39.0982	100027
39.118	21	39.118	100029
39.1377	18	39.1377	100021
39.1574	30	39.1574	100033
39.1771	22	39.1771	100022
39.1968	30	39.1968	100033
39.2166	24	39.2166	100020
39.2363	34	39.2363	100025
39.256	32	39.256	100024
39.2757	30	39.2757	100022
39.2955	32	39.2955	100019
39.3152	23	39.3152	100021
39.3349	30	39.3349	100026
39.3546	15	39.3546	100021
39.3743	29	39.3743	100024
39.3941	16	39.3941	100026
39.4138	32	39.4138	100019
39.4335	27	39.4335	100022
39.4532	22	39.4532	100032
39.4729	17	39.4729	100025
39.4927	21	39.4927	100030
39.5124	20	39.5124	100025
39.5321	26	39.5321	100024
39.5518	35	39.5518	100033
39.5716	35	39.5716	100037
39.5913	32	39.5913	100033
39.611	35	39.611	100043
39.6307	26	39.6307	100024
39.6504	45	39.6504	100036
39.6702	48	39.6702	100038
39.6899	36	39.6899	100035
39.7096	33	39.7096	100027
39.7293	33	39.7293	100040
39.749	33	39.749	100039
39.7688	53	39.7688	100028
39.7885	30	39.7885	100043
39.8082	37	39.8082	100027
39.8279	43	39.8279	100028
39.8477	41	39.8477	100030
39.8674	46	39.8674	100033
39.8871	39	39.8871	100040
39.9068	41	39.9068	100037
39.9265	43	39.9265	100025
39.9463	24	39.9463	100037
39.966	51	39.966	100031
39.9857	40	39.9857	100043
40.0054	47	40.0054	100031
40.0251	51	40.0251	100030
40.0449	44	40.0449	100043
40.0646	41	40.0646	100050
40.0843	33	40.0843	100035
40.104	45	40.104	100026
40.1238	56	40.1238	100033
40.1435	37	40.1435	100023
40.1632	38	40.1632	100032
40.1829	42	40.1829	100032
40.2026	44	40.2026	100038
40.2224	48	40.2224	100031
40.2421	54	40.2421	100036
40.2618	40	40.2618	100030
40.2815	49	40.2815	100039
40.3012	40	40.3012	100029
40.321	46	40.321	100033
40.3407	42	40.3407	100037
40.3604	51	40.3604	100052
40.3801	42	40.3801	100033
40.3999	53	40.3999	100046
40.4196	51	40.4196	100034
40.4393	56	40.4393	100040
40.459	48	40.459	100028
40.4787	42	40.4787	100032
40.4985	50	40.4985	100038
40.5182	46	40.5182	100040
40.5379	52	40.5379	100041
40.5576	53	40.5576	100041
40.5773	52	40.5773	100043
40.5971	50	40.5971	100041
40.6168	51	40.6168	100035
40.6365	54	40.6365	100045
40.6562	51	40.6562	100048
40.676	52	40.676	100048
40.6957	54	40.6957	100044
40.7154	60	40.7154	100046
40.7351	60	40.7351	100046
40.7548	78	40.7548	100060
40.7746	81	40.7746	100059
40.7943	64	40.7943	100074
40.814	67	40.814	100090
40.8337	88	40.8337	100110
40.8534	112	40.8534	100101
40.8732	142	40.8732	100097
40.8929	186	40.8929	100138
40.9126	216	40.9126	100192
40.9323	221	40.9323	100280
40.952	277	40.952	100587
40.9718	493	40.9718	101306
40.9915	705	40.9915	102094
41.0112	1184	41.0112	102285
41.0309	2737	41.0309	101859
41.0507	3692	41.0507	101197
41.0704	3960	41.0704	101033
41.0901	4011	41.0901	101365
41.1098	3933	41.1098	101522
41.1295	3946	41.1295	101377
41.1493	3857	41.1493	100910
41.169	3025	41.169	100495
41.1887	2634	41.1887	100355
41.2084	2239	41.2084	100312
41.2281	1974	41.2281	100262
41.2479	1474	41.2479	100207
41.2676	1056	41.2676	100161
41.2873	664	41.2873	100113
41.307	391	41.307	100111
41.3267	263	41.3267	100079
41.3465	238	41.3465	100070
41.3662	167	41.3662	100053
41.3859	157	41.3859	100059
41.4056	144	41.4056	100058
41.4254	119	41.4254	100043
41.4451	87	41.4451	100041
41.4648	86	41.4648	100045
41.4845	73	41.4845	100047
41.5042	57	41.5042	100051
41.524	62	41.524	100044
41.5437	49	41.5437	100052
41.5634	59	41.5634	100054
41.5831	57	41.5831	100048
41.6028	66	41.6028	100034
41.6226	56	41.6226	100040
41.6423	47	41.6423	100037
41.662	52	41.662	100048
41.6817	42	41.6817	100063
41.7015	50	41.7015	100051
41.7212	49	41.7212	100042
41.7409	39	41.7409	100059
41.7606	57	41.7606	100062
41.7803	42	41.7803	100063
41.8001	47	41.8001	100076
41.8198	57	41.8198	100138
41.8395	44	41.8395	100282
41.8592	34	41.8592	100613
41.879	58	41.879	100629
41.8987	49	41.8987	100346
41.9184	39	41.9184	100137
41.9381	53	41.9381	100164
41.9578	50	41.9578	100271
41.9776	49	41.9776	100404
41.9973	33	41.9973	100257
42.017	52	42.017	100138
42.0367	46	42.0367	100097
42.0564	45	42.0564	100075
42.0762	44	42.0762	100048
42.0959	48	42.0959	100038
42.1156	42	42.1156	100036
42.1353	39	42.1353	100041
42.1551	37	42.1551	100038
42.1748	31	42.1748	100035
42.1945	25	42.1945	100028
42.2142	28	42.2142	100028
42.2339	46	42.2339	100039
42.2537	28	42.2537	100027
42.2734	31	42.2734	100031
42.2931	25	42.2931	100032
42.3128	32	42.3128	100036
42.3325	30	42.3325	100040
42.3523	28	42.3523	100029
42.372	24	42.372	100031
42.3917	49	42.3917	100035
42.4114	20	42.4114	100034
42.4312	32	42.4312	100040
42.4509	27	42.4509	100033
42.4706	35	42.4706	100042
42.4903	33	42.4903	100039
42.51	30	42.51	100029
42.5298	36	42.5298	100027
42.5495	40	42.5495	100036
42.5692	40	42.5692	100030
42.5889	34	42.5889	100040
42.6086	28	42.6086	100031
42.6284	27	42.6284	100040
42.6481	21	42.6481	100032
42.6678	33	42.6678	100028
42.6875	35	42.6875	100025
42.7073	31	42.7073	100034
42.727	30	42.727	100027
42.7467	28	42.7467	100028
42.7664	35	42.7664	100021
42.7861	22	42.7861	100029
42.8058	23	42.8058	100034
42.8256	35	42.8256	100037
42.8453	37	42.8453	100033
42.865	39	42.865	100035
42.8847	30	42.8847	100033
42.9045	26	42.9045	100039
42.9242	26	42.9242	100036
42.9439	32	42.9439	100053
42.9636	42	42.9636	100033
42.9834	25	42.9834	100046
43.0031	31	43.0031	100049
43.0228	35	43.0228	100057
43.0425	34	43.0425	100056
43.0622	27	43.0622	100070
43.0819	42	43.0819	100080
43.1017	55	43.1017	100072
43.1214	47	43.1214	100046
43.1411	47	43.1411	100047
43.1608	50	43.1608	100050
43.1806	55	43.1806	100053
43.2003	40	43.2003	100056
43.22	39	43.22	100039
43.2397	43	43.2397	100032
43.2595	44	43.2595	100035
43.2792	36	43.2792	100033
43.2989	28	43.2989	100029
43.3186	29	43.3186	100031
43.3383	20	43.3383	100038
43.3581	28	43.3581	100034
43.3778	26	43.3778	100044
43.3975	41	43.3975	100028
43.4172	16	43.4172	100027
43.4369	36	43.4369	100028
43.4567	33	43.4567	100029
43.4764	22	43.4764	100032
43.4961	25	43.4961	100032
43.5158	23	43.5158	100022
43.5356	20	43.5356	100022
43.5553	30	43.5553	100022
43.575	28	43.575	100026
43.5947	28	43.5947	100033
43.6144	18	43.6144	100022
43.6341	22	43.6341	100031
43.6539	22	43.6539	100032
43.6736	24	43.6736	100035
43.6933	30	43.6933	100032
43.713	17	43.713	100030
43.7328	25	43.7328	100028
43.7525	17	43.7525	100027
43.7722	25	43.7722	100033
43.7919	28	43.7919	100022
43.8117	23	43.8117	100034
43.8314	26	43.8314	100027
43.8511	25	43.8511	100022
43.8708	27	43.8708	100028
43.8905	18	43.8905	100021
43.9102	24	43.9102	100020
43.93	17	43.93	100029
43.9497	21	43.9497	100024
43.9694	23	43.9694	100019
43.9891	34	43.9891	100028
44.0089	29	44.0089	100020
44.0286	25	44.0286	100037
44.0483	26	44.0483	100025
44.068	31	44.068	100026
44.0877	37	44.0877	100033
44.1075	24	44.1075	100039
44.1272	25	44.1272	100020
44.1469	25	44.1469	100035
44.1666	24	44.1666	100028
44.1863	13	44.1863	100028
44.2061	20	44.2061	100024
44.2258	20	44.2258	100033
44.2455	26	44.2455	100023
44.2652	21	44.2652	100030
44.285	24	44.285	100028
44.3047	20	44.3047	100038
44.3244	29	44.3244	100039
44.3441	48	44.3441	100030
44.3638	34	44.3638	100024
44.3836	29	44.3836	100034
[truncated: 32 more rows]

## Sheet: Figure 3b
DMTPA		DMTPA-5 min		DMTPA-12 h
Raman shift (cm-1)	Normalized intensity	Raman shift (cm-2)	Normalized intensity	Raman shift (cm-3)	Normalized intensity
3999.94	0.0345	3999.94	1.52044	3999.94	3.02012
3998.8	0.0361	3998.8	1.52105	3998.8	3.02101
3997.66	0.03476	3997.66	1.52043	3997.66	3.02034
3996.52	0.03183	3996.52	1.51919	3996.52	3.01944
3995.38	0.03528	3995.38	1.52227	3995.38	3.0181
3994.24	0.03554	3994.24	1.51898	3994.24	3.02167
3993.1	0.03713	3993.1	1.51815	3993.1	3.01898
3991.96	0.03685	3991.96	1.51856	3991.96	3.0192
3990.82	0.03685	3990.82	1.52061	3990.82	3.01808
3989.68	0.03445	3989.68	1.51855	3989.68	3.01674
3988.54	0.03736	3988.54	1.52143	3988.54	3.02209
3987.39	0.03736	3987.39	1.51793	3987.39	3.01919
3986.25	0.03284	3986.25	1.51937	3986.25	3.02052
3985.11	0.0315	3985.11	1.52408	3985.11	3.01985
3983.97	0.03389	3983.97	1.52223	3983.97	3.02074
3982.82	0.03494	3982.82	1.52038	3982.82	3.02207
3981.68	0.03732	3981.68	1.51935	3981.68	3.02073
3980.54	0.03413	3980.54	1.52222	3980.54	3.02028
3979.39	0.03465	3979.39	1.52037	3979.39	3.01916
3978.25	0.03544	3978.25	1.52139	3978.25	3.02294
3977.11	0.0357	3977.11	1.51974	3977.11	3.01893
3975.96	0.03384	3975.96	1.51933	3975.96	3.0216
3974.82	0.03542	3974.82	1.52056	3974.82	3.01803
3973.67	0.03674	3973.67	1.5226	3973.67	3.01803
3972.53	0.03673	3972.53	1.52239	3972.53	3.01936
3971.39	0.03381	3971.39	1.52341	3971.39	3.02025
3970.24	0.03301	3970.24	1.52197	3970.24	3.0198
3969.09	0.03248	3969.09	1.51869	3969.09	3.01935
3967.95	0.03406	3967.95	1.52135	3967.95	3.02046
3966.8	0.03485	3966.8	1.52155	3966.8	3.0209
3965.66	0.03643	3965.66	1.5193	3965.66	3.01911
3964.51	0.03272	3964.51	1.52072	3964.51	3.01955
3963.37	0.03192	3963.37	1.51908	3963.37	3.02044
3962.22	0.02927	3962.22	1.52113	3962.22	3.02066
3961.07	0.03111	3961.07	1.51744	3961.07	3.02154
3959.93	0.03296	3959.93	1.5203	3959.93	3.02132
3958.78	0.03295	3958.78	1.52295	3958.78	3.02042
3957.63	0.03215	3957.63	1.52111	3957.63	3.02064
3956.48	0.03241	3956.48	1.51968	3956.48	3.0213
3955.34	0.03583	3955.34	1.52028	3955.34	3.02085
3954.19	0.03451	3954.19	1.51987	3954.19	3.01974
3953.04	0.03529	3953.04	1.52007	3953.04	3.02085
3951.89	0.03555	3951.89	1.52211	3951.89	3.01907
3950.74	0.03396	3950.74	1.52394	3950.74	3.01995
3949.59	0.03448	3949.59	1.52128	3949.59	3.02216
3948.44	0.03527	3948.44	1.52189	3948.44	3.02061
3947.29	0.03341	3947.29	1.52128	3947.29	3.02083
3946.15	0.03393	3946.15	1.52107	3946.15	3.01971
3945	0.03314	3945	1.52106	3945	3.02015
3943.85	0.03577	3943.85	1.52269	3943.85	3.02325
3942.7	0.03102	3942.7	1.52167	3942.7	3.02059
3941.55	0.03312	3941.55	1.52411	3941.55	3.02235
3940.39	0.03548	3940.39	1.52268	3940.39	3.02412
3939.24	0.03705	3939.24	1.52451	3939.24	3.0219
3938.09	0.03626	3938.09	1.52409	3938.09	3.02301
3936.94	0.03441	3936.94	1.52348	3936.94	3.02632
3935.79	0.03756	3935.79	1.52592	3935.79	3.02454
3934.64	0.0365	3934.64	1.52347	3934.64	3.02255
3933.49	0.03702	3933.49	1.52346	3933.49	3.0221
3932.33	0.03622	3932.33	1.52427	3932.33	3.02232
3931.18	0.0349	3931.18	1.52284	3931.18	3.01944
3930.03	0.03647	3930.03	1.52508	3930.03	3.02054
3928.88	0.03594	3928.88	1.52202	3928.88	3.02231
3927.72	0.03462	3927.72	1.52242	3927.72	3.0223
3926.57	0.03251	3926.57	1.52283	3926.57	3.02208
3925.42	0.03749	3925.42	1.52323	3925.42	3.02119
3924.26	0.03486	3924.26	1.52261	3924.26	3.02096
3923.11	0.03196	3923.11	1.5222	3923.11	3.02228
3921.96	0.03485	3921.96	1.52017	3921.96	3.02073
3920.8	0.03431	3920.8	1.51976	3920.8	3.02117
3919.65	0.03326	3919.65	1.52158	3919.65	3.02095
3918.49	0.0322	3918.49	1.52036	3918.49	3.02094
3917.34	0.03088	3917.34	1.52259	3917.34	3.02027
3916.18	0.03429	3916.18	1.52197	3916.18	3.02292
3915.03	0.03244	3915.03	1.51994	3915.03	3.02093
3913.87	0.03218	3913.87	1.52217	3913.87	3.02313
3912.72	0.0361	3912.72	1.51933	3912.72	3.02004
3911.56	0.03557	3911.56	1.52074	3911.56	3.0207
3910.4	0.03242	3910.4	1.52033	3910.4	3.02135
3909.25	0.03477	3909.25	1.51871	3909.25	3.01804
3908.09	0.03136	3908.09	1.52012	3908.09	3.0209
3906.93	0.03188	3906.93	1.52295	3906.93	3.02178
3905.78	0.03423	3905.78	1.52011	3905.78	3.022
3904.62	0.03527	3904.62	1.52112	3904.62	3.02199
3903.46	0.02872	3903.46	1.52091	3903.46	3.01868
3902.3	0.0329	3902.3	1.52152	3902.3	3.02132
3901.15	0.03446	3901.15	1.52253	3901.15	3.02132
3899.99	0.03419	3899.99	1.52232	3899.99	3.02153
3898.83	0.02948	3898.83	1.52211	3898.83	3.02131
3897.67	0.03183	3897.67	1.5215	3897.67	3.01911
3896.51	0.03287	3896.51	1.51968	3896.51	3.0191
3895.35	0.03312	3895.35	1.51987	3895.35	3.01976
3894.19	0.03468	3894.19	1.52189	3894.19	3.02173
3893.03	0.03206	3893.03	1.52108	3893.03	3.02019
3891.87	0.0297	3891.87	1.5233	3891.87	3.01755
3890.71	0.0344	3890.71	1.52127	3890.71	3.01754
3889.55	0.03466	3889.55	1.52087	3889.55	3.02083
3888.39	0.03517	3888.39	1.52046	3888.39	3.02039
3887.23	0.02968	3887.23	1.52166	3887.23	3.02061
3886.07	0.0315	3886.07	1.52287	3886.07	3.02016
3884.91	0.0315	3884.91	1.52125	3884.91	3.02082
3883.75	0.03384	3883.75	1.52125	3883.75	3.02191
3882.59	0.03279	3882.59	1.52286	3882.59	3.02278
3881.43	0.03096	3881.43	1.52366	3881.43	3.02278
3880.26	0.0333	3880.26	1.52164	3880.26	3.02058
3879.1	0.03459	3879.1	1.52264	3879.1	3.02036
3877.94	0.0325	3877.94	1.52002	3877.94	3.02189
3876.78	0.02937	3876.78	1.52626	3876.78	3.02057
3875.61	0.03171	3875.61	1.52142	3875.61	3.01837
3874.45	0.0304	3874.45	1.52162	3874.45	3.02166
3873.29	0.02935	3873.29	1.52363	3873.29	3.02231
3872.12	0.03299	3872.12	1.5208	3872.12	3.0188
3870.96	0.03298	3870.96	1.52281	3870.96	3.01836
3869.8	0.03246	3869.8	1.52442	3869.8	3.02032
3868.63	0.03505	3868.63	1.52079	3868.63	3.02404
3867.47	0.03349	3867.47	1.52119	3867.47	3.02163
3866.3	0.02879	3866.3	1.52199	3866.3	3.02272
3865.14	0.02931	3865.14	1.52138	3865.14	3.01943
3863.97	0.03217	3863.97	1.52319	3863.97	3.02009
3862.81	0.02956	3862.81	1.52238	3862.81	3.02052
3861.64	0.03163	3861.64	1.52439	3861.64	3.02095
3860.48	0.03007	3860.48	1.52217	3860.48	3.01985
3859.31	0.03162	3859.31	1.52357	3859.31	3.02007
3858.14	0.02901	3858.14	1.52256	3858.14	3.02487
3856.98	0.03525	3856.98	1.52296	3856.98	3.01984
3855.81	0.03212	3855.81	1.52235	3855.81	3.02158
3854.64	0.03056	3854.64	1.52516	3854.64	3.02093
3853.48	0.03003	3853.48	1.52114	3853.48	3.02092
3852.31	0.03002	3852.31	1.52354	3852.31	3.02092
3851.14	0.03391	3851.14	1.52073	3851.14	3.02222
3849.97	0.03209	3849.97	1.52012	3849.97	3.0196
3848.81	0.0352	3848.81	1.52012	3848.81	3.01785
3847.64	0.02922	3847.64	1.52292	3847.64	3.02046
3846.47	0.03077	3846.47	1.52332	3846.47	3.02111
3845.3	0.03466	3845.3	1.52071	3845.3	3.02024
3844.13	0.03232	3844.13	1.52331	3844.13	3.02067
3842.96	0.03179	3842.96	1.5199	3842.96	3.02088
3841.79	0.03515	3841.79	1.5233	3841.79	3.02284
3840.62	0.03618	3840.62	1.5233	3840.62	3.02022
3839.46	0.03255	3839.46	1.52289	3839.46	3.02065
3838.29	0.03228	3838.29	1.52209	3838.29	3.02174
3837.12	0.0315	3837.12	1.52208	3837.12	3.02195
3835.94	0.02891	3835.94	1.52528	3835.94	3.02064
3834.77	0.02968	3834.77	1.52347	3834.77	3.02129
3833.6	0.032	3833.6	1.52307	3833.6	3.02237
3832.43	0.03225	3832.43	1.52346	3832.43	3.02063
3831.26	0.03354	3831.26	1.52146	3831.26	3.02236
3830.09	0.0325	3830.09	1.52225	3830.09	3.02018
3828.92	0.03172	3828.92	1.52505	3828.92	3.0204
3827.75	0.03223	3827.75	1.52385	3827.75	3.02322
3826.57	0.03119	3826.57	1.52444	3826.57	3.02278
3825.4	0.03376	3825.4	1.52404	3825.4	3.02234
3824.23	0.0335	3824.23	1.52163	3824.23	3.02081
3823.05	0.02988	3823.05	1.52363	3823.05	3.02146
3821.88	0.02909	3821.88	1.52322	3821.88	3.02167
3820.71	0.03038	3820.71	1.52282	3820.71	3.0221
3819.54	0.03141	3819.54	1.52042	3819.54	3.02014
3818.36	0.0345	3818.36	1.52281	3818.36	3.01884
3817.19	0.0301	3817.19	1.5226	3817.19	3.02383
3816.01	0.02958	3816.01	1.5248	3816.01	3.02057
3814.84	0.03061	3814.84	1.5212	3814.84	3.02208
3813.66	0.03034	3813.66	1.52359	3813.66	3.02229
3812.49	0.02905	3812.49	1.52398	3812.49	3.02185
3811.31	0.03162	3811.31	1.52158	3811.31	3.02185
3810.14	0.03136	3810.14	1.52397	3810.14	3.01924
3808.96	0.02877	3808.96	1.52297	3808.96	3.01881
3807.79	0.02774	3807.79	1.52337	3807.79	3.0188
3806.61	0.02928	3806.61	1.52197	3806.61	3.02335
3805.43	0.0285	3805.43	1.52136	3805.43	3.02204
3804.26	0.03339	3804.26	1.52056	3804.26	3.02117
3803.08	0.03364	3803.08	1.52096	3803.08	3.02052
3801.9	0.0326	3801.9	1.52494	3801.9	3.02116
3800.73	0.03311	3800.73	1.52493	3800.73	3.02224
3799.55	0.0313	3799.55	1.52373	3799.55	3.02354
3798.37	0.02846	3798.37	1.52651	3798.37	3.02007
3797.19	0.02897	3797.19	1.52113	3797.19	3.02266
3796.02	0.03154	3796.02	1.52252	3796.02	3.02287
3794.84	0.0287	3794.84	1.52272	3794.84	3.02006
3793.66	0.03024	3793.66	1.52271	3793.66	3.0233
3792.48	0.03101	3792.48	1.52012	3792.48	3.02048
3791.3	0.02843	3791.3	1.5225	3791.3	3.02199
3790.12	0.02842	3790.12	1.52011	3790.12	3.02306
3788.94	0.0279	3788.94	1.52468	3788.94	3.02349
3787.76	0.03355	3787.76	1.52408	3787.76	3.01895
3786.58	0.02764	3786.58	1.52169	3786.58	3.02283
3785.4	0.02943	3785.4	1.52347	3785.4	3.0211
3784.22	0.02814	3784.22	1.52287	3784.22	3.0211
3783.04	0.02839	3783.04	1.52366	3783.04	3.01807
3781.86	0.02761	3781.86	1.52187	3781.86	3.02001
3780.68	0.03146	3780.68	1.52286	3780.68	3.0213
3779.5	0.02991	3779.5	1.52286	3779.5	3.02108
3778.32	0.0358	3778.32	1.52226	3778.32	3.0228
3777.13	0.03169	3777.13	1.52384	3777.13	3.02021
3775.95	0.03476	3775.95	1.52423	3775.95	3.0215
3774.77	0.03143	3774.77	1.52423	3774.77	3.02085
3773.59	0.03321	3773.59	1.52263	3773.59	3.02041
3772.41	0.03039	3772.41	1.52204	3772.41	3.01976
3771.22	0.02731	3771.22	1.525	3771.22	3.02277
3770.04	0.02884	3770.04	1.5252	3770.04	3.02234
3768.86	0.03165	3768.86	1.52618	3768.86	3.02169
3767.67	0.02857	3767.67	1.5242	3767.67	3.02254
3766.49	0.02933	3766.49	1.5232	3766.49	3.02189
3765.3	0.03086	3765.3	1.52181	3765.3	3.02232
3764.12	0.02906	3764.12	1.52379	3764.12	3.02253
3762.93	0.02957	3762.93	1.5224	3762.93	3.01908
3761.75	0.0265	3761.75	1.52318	3761.75	3.02102
3760.57	0.02675	3760.57	1.52239	3760.57	3.02187
3759.38	0.02648	3759.38	1.52574	3759.38	3.01972
3758.19	0.02955	3758.19	1.52455	3758.19	3.01907
3757.01	0.03031	3757.01	1.52158	3757.01	3.02186
3755.82	0.03107	3755.82	1.52514	3755.82	3.02078
3754.64	0.02927	3754.64	1.52533	3754.64	3.02013
3753.45	0.02952	3753.45	1.52414	3753.45	3.02098
3752.26	0.03411	3752.26	1.52512	3752.26	3.02184
3751.08	0.03155	3751.08	1.5259	3751.08	3.02183
3749.89	0.03027	3749.89	1.5259	3749.89	3.02462
3748.7	0.03129	3748.7	1.52491	3748.7	3.02075
3747.51	0.02949	3747.51	1.52293	3747.51	3.02053
3746.33	0.02923	3746.33	1.52332	3746.33	3.02074
3745.14	0.02923	3745.14	1.52391	3745.14	3.02203
3743.95	0.02794	3743.95	1.52331	3743.95	3.02052
3742.76	0.0287	3742.76	1.52311	3742.76	3.02073
3741.57	0.03023	3741.57	1.52626	3741.57	3.02201
3740.38	0.02895	3740.38	1.52507	3740.38	3.02115
3739.2	0.0292	3739.2	1.5229	3739.2	3.02179
3738.01	0.03072	3738.01	1.52447	3738.01	3.02221
3736.82	0.03097	3736.82	1.52525	3736.82	3.02371
3735.63	0.02663	3735.63	1.52505	3735.63	3.02285
3734.44	0.03121	3734.44	1.52248	3734.44	3.02241
3733.25	0.0284	3733.25	1.52524	3733.25	3.02241
3732.06	0.03069	3732.06	1.52503	3732.06	3.02005
3730.86	0.03068	3730.86	1.52129	3730.86	3.02133
3729.67	0.02686	3729.67	1.5264	3729.67	3.02197
3728.48	0.03067	3728.48	1.52344	3728.48	3.02367
3727.29	0.03015	3727.29	1.52108	3727.29	3.0226
3726.1	0.02888	3726.1	1.5256	3726.1	3.02131
3724.91	0.03167	3724.91	1.52402	3724.91	3.02002
3723.71	0.02937	3723.71	1.5248	3723.71	3.01959
3722.52	0.0314	3722.52	1.52558	3722.52	3.02343
3721.33	0.03063	3721.33	1.52499	3721.33	3.02257
3720.14	0.02961	3720.14	1.524	3720.14	3.02236
3718.94	0.0296	3718.94	1.52537	3718.94	3.02107
3717.75	0.02731	3717.75	1.52497	3717.75	3.01872
3716.56	0.02756	3716.56	1.52438	3716.56	3.02298
3715.36	0.02832	3715.36	1.52477	3715.36	3.02191
3714.17	0.03237	3714.17	1.52201	3714.17	3.02041
3712.97	0.03033	3712.97	1.52476	3712.97	3.02211
3711.78	0.02728	3711.78	1.52475	3711.78	3.02062
3710.58	0.0288	3710.58	1.522	3710.58	3.01869
3709.39	0.03057	3709.39	1.52592	3709.39	3.02039
3708.19	0.03056	3708.19	1.52317	3708.19	3.02018
3707	0.02701	3707	1.52532	3707	3.01996
3705.8	0.02954	3705.8	1.52394	3705.8	3.02294
3704.61	0.0275	3704.61	1.52433	3704.61	3.02059
3703.41	0.02623	3703.41	1.52511	3703.41	3.0225
3702.21	0.02952	3702.21	1.52569	3702.21	3.02122
3701.02	0.03078	3701.02	1.52549	3701.02	3.0193
3699.82	0.02773	3699.82	1.5247	3699.82	3.02185
3698.62	0.03001	3698.62	1.52293	3698.62	3.02248
3697.43	0.02595	3697.43	1.52586	3697.43	3.0212
3696.23	0.02797	3696.23	1.52351	3696.23	3.02311
3695.03	0.02746	3695.03	1.52429	3695.03	3.01992
3693.83	0.02872	3693.83	1.52565	3693.83	3.02374
3692.63	0.02821	3692.63	1.52545	3692.63	3.01927
3691.44	0.02921	3691.44	1.52408	3691.44	3.02012
3690.24	0.02769	3690.24	1.52603	3690.24	3.02479
3689.04	0.02945	3689.04	1.52544	3689.04	3.02266
3687.84	0.0297	3687.84	1.52309	3687.84	3.02159
3686.64	0.02868	3686.64	1.52269	3686.64	3.02074
3685.44	0.03044	3685.44	1.52483	3685.44	3.0201
3684.24	0.02943	3684.24	1.52678	3684.24	3.01861
3683.04	0.02715	3683.04	1.52541	3683.04	3.02285
3681.84	0.02891	3681.84	1.52248	3681.84	3.01987
3680.64	0.02663	3680.64	1.52696	3680.64	3.02263
3679.44	0.0289	3679.44	1.52559	3679.44	3.02389
3678.24	0.03091	3678.24	1.52754	3678.24	3.02028
3677.04	0.02788	3677.04	1.52343	3677.04	3.02028
3675.83	0.02913	3675.83	1.52596	3675.83	3.01879
3674.63	0.02686	3674.63	1.52362	3674.63	3.02027
3673.43	0.02559	3673.43	1.52381	3673.43	3.02154
3672.23	0.0266	3672.23	1.52653	3672.23	3.02471
3671.02	0.02659	3671.02	1.52555	3671.02	3.0211
3669.82	0.02961	3669.82	1.52535	3669.82	3.02046
3668.62	0.02809	3668.62	1.52496	3668.62	3.02258
3667.42	0.02733	3667.42	1.52495	3667.42	3.02236
3666.21	0.02707	3666.21	1.52631	3666.21	3.02214
3665.01	0.0243	3665.01	1.52455	3665.01	3.01939
3663.8	0.0258	3663.8	1.52474	3663.8	3.02425
3662.6	0.0263	3662.6	1.52493	3662.6	3.02361
3661.39	0.02629	3661.39	1.52532	3661.39	3.02191
3660.19	0.02654	3660.19	1.52804	3660.19	3.02106
3658.98	0.02905	3658.98	1.52589	3658.98	3.01979
3657.78	0.02527	3657.78	1.5288	3657.78	3.02021
3656.57	0.02678	3656.57	1.52588	3656.57	3.02422
3655.37	0.02652	3655.37	1.52665	3655.37	3.02147
3654.16	0.02903	3654.16	1.52334	3654.16	3.02252
3652.96	0.02977	3652.96	1.52606	3652.96	3.02209
3651.75	0.03052	3651.75	1.52547	3651.75	3.02335
3650.54	0.02775	3650.54	1.52508	3650.54	3.02018
3649.34	0.02775	3649.34	1.52643	3649.34	3.01891
3648.13	0.02749	3648.13	1.52545	3648.13	3.02081
3646.92	0.02723	3646.92	1.52855	3646.92	3.02123
3645.71	0.02773	3645.71	1.52428	3645.71	3.02206
3644.51	0.02998	3644.51	1.52466	3644.51	3.0229
3643.3	0.02546	3643.3	1.52776	3643.3	3.02311
3642.09	0.02846	3642.09	1.52737	3642.09	3.02205
3640.88	0.02846	3640.88	1.52639	3640.88	3.02226
3639.67	0.03021	3639.67	1.52503	3639.67	3.02057
3638.46	0.03045	3638.46	1.52696	3638.46	3.0214
3637.25	0.02844	3637.25	1.52541	3637.25	3.02077
3636.04	0.02668	3636.04	1.52889	3636.04	3.01971
3634.83	0.02718	3634.83	1.52636	3634.83	3.02055
3633.62	0.03018	3633.62	1.52287	3633.62	3.02518
3632.41	0.02691	3632.41	1.525	3632.41	3.02391
3631.2	0.02966	3631.2	1.52693	3631.2	3.02327
3629.99	0.03291	3629.99	1.52537	3629.99	3.02242
3628.78	0.02465	3628.78	1.5273	3628.78	3.02179
3627.57	0.02589	3627.57	1.52614	3627.57	3.02431
3626.36	0.02714	3626.36	1.52304	3626.36	3.02409
3625.15	0.02738	3625.15	1.52555	3625.15	3.02367
3623.94	0.02562	3623.94	1.52825	3623.94	3.02156
3622.72	0.02812	3622.72	1.52844	3622.72	3.02345
3621.51	0.02586	3621.51	1.52785	3621.51	3.02323
3620.3	0.02436	3620.3	1.52649	3620.3	3.02197
3619.08	0.0266	3619.08	1.52707	3619.08	3.02427
3617.87	0.02635	3617.87	1.5259	3617.87	3.02301
3616.66	0.02659	3616.66	1.52319	3616.66	3.02111
3615.44	0.02609	3615.44	1.52763	3615.44	3.02258
3614.23	0.02608	3614.23	1.52801	3614.23	3.02257
3613.02	0.02707	3613.02	1.52762	3613.02	3.02089
3611.8	0.02657	3611.8	1.52877	3611.8	3.02361
3610.59	0.02806	3610.59	1.52915	3610.59	3.02424
3609.37	0.02855	3609.37	1.52529	3609.37	3.02213
3608.16	0.02531	3608.16	1.52567	3608.16	3.02129
3606.94	0.0258	3606.94	1.52759	3606.94	3.02464
3605.73	0.02604	3605.73	1.5299	3605.73	3.02463
3604.51	0.02529	3604.51	1.52719	3604.51	3.02442
3603.29	0.03251	3603.29	1.52873	3603.29	3.02085
3602.08	0.02827	3602.08	1.52737	3602.08	3.0221
3600.86	0.02876	3600.86	1.52833	3600.86	3.0221
3599.64	0.02701	3599.64	1.52736	3599.64	3.02503
3598.43	0.02626	3598.43	1.52736	3598.43	3.02314
3597.21	0.0265	3597.21	1.52774	3597.21	3.02229
3595.99	0.02924	3595.99	1.526	3595.99	3.02292
3594.77	0.03122	3594.77	1.52888	3594.77	3.0248
3593.56	0.02897	3593.56	1.52522	3593.56	3.02751
3592.34	0.02922	3592.34	1.5279	3592.34	3.02416
3591.12	0.0312	3591.12	1.53002	3591.12	3.02436
3589.9	0.02846	3589.9	1.52789	3589.9	3.02561
3588.68	0.02323	3588.68	1.52923	3588.68	3.01975
3587.46	0.02894	3587.46	1.52711	3587.46	3.0233
3586.24	0.02596	3586.24	1.52749	3586.24	3.0235
3585.02	0.02371	3585.02	1.52787	3585.02	3.02225
3583.8	0.0257	3583.8	1.52748	3583.8	3.026
3582.58	0.02495	3582.58	1.53016	3582.58	3.02391
3581.36	0.02891	3581.36	1.52881	3581.36	3.0239
3580.14	0.02841	3580.14	1.52573	3580.14	3.02431
3578.92	0.02692	3578.92	1.5313	3578.92	3.02389
3577.7	0.02666	3577.7	1.52995	3577.7	3.02284
3576.48	0.0274	3576.48	1.52936	3576.48	3.02472
3575.26	0.02665	3575.26	1.52897	3575.26	3.02158
3574.03	0.0264	3574.03	1.52954	3574.03	3.02616
3572.81	0.02639	3572.81	1.52858	3572.81	3.02199
3571.59	0.02688	3571.59	1.528	3571.59	3.02407
3570.37	0.02762	3570.37	1.52914	3570.37	3.02427
3569.14	0.02415	3569.14	1.52875	3569.14	3.02468
3567.92	0.02513	3567.92	1.52875	3567.92	3.02468
3566.7	0.02661	3566.7	1.52951	3566.7	3.0228
3565.47	0.02636	3565.47	1.5295	3565.47	3.02446
3564.25	0.02536	3564.25	1.53007	3564.25	3.02321
3563.03	0.02684	3563.03	1.52872	3563.03	3.0205
3561.8	0.02585	3561.8	1.52795	3561.8	3.02216
3560.58	0.02782	3560.58	1.53062	3560.58	3.0234
3559.35	0.02658	3559.35	1.53081	3559.35	3.02443
3558.13	0.02707	3558.13	1.5287	3558.13	3.02588
3556.9	0.02756	3556.9	1.53175	3556.9	3.02151
3555.67	0.02681	3555.67	1.5285	3555.67	3.02088
3554.45	0.03026	3554.45	1.52811	3554.45	3.02441
3553.22	0.0263	3553.22	1.52944	3553.22	3.02649
3552	0.02729	3552	1.52962	3552	3.02316
3550.77	0.02777	3550.77	1.53096	3550.77	3.0219
3549.54	0.02258	3549.54	1.53095	3549.54	3.02356
3548.32	0.02702	3548.32	1.53018	3548.32	3.02542
3547.09	0.02628	3547.09	1.52979	3547.09	3.0221
3545.86	0.02899	3545.86	1.53055	3545.86	3.02583
3544.63	0.02651	3544.63	1.53073	3544.63	3.02562
3543.4	0.02478	3543.4	1.52977	3543.4	3.02457
3542.17	0.02798	3542.17	1.53339	3542.17	3.0256
3540.95	0.02625	3540.95	1.5309	3540.95	3.02539
3539.72	0.02452	3539.72	1.53261	3539.72	3.02497
3538.49	0.02451	3538.49	1.5307	3538.49	3.02289
3537.26	0.02377	3537.26	1.53108	3537.26	3.02247
3536.03	0.02351	3536.03	1.53412	3536.03	3.02392
3534.8	0.02548	3534.8	1.53202	3534.8	3.0235
3533.57	0.02548	3533.57	1.53163	3533.57	3.02619
3532.34	0.02695	3532.34	1.52972	3532.34	3.02411
3531.11	0.02522	3531.11	1.53219	3531.11	3.02183
3529.88	0.02546	3529.88	1.53027	3529.88	3.0241
3528.65	0.02668	3528.65	1.5316	3528.65	3.02637
3527.41	0.02569	3527.41	1.53236	3527.41	3.02202
3526.18	0.02864	3526.18	1.53045	3526.18	3.02553
3524.95	0.02667	3524.95	1.53215	3524.95	3.02429
3523.72	0.02469	3523.72	1.53177	3523.72	3.02407
3522.49	0.02789	3522.49	1.53195	3522.49	3.02448
3521.25	0.02444	3521.25	1.5327	3521.25	3.0251
3520.02	0.02591	3520.02	1.53117	3520.02	3.02385
3518.79	0.02811	3518.79	1.5325	3518.79	3.02343
3517.55	0.0254	3517.55	1.53078	3517.55	3.02487
3516.32	0.02393	3516.32	1.53192	3516.32	3.02549
3515.09	0.0281	3515.09	1.5321	3515.09	3.02218
3513.85	0.02932	3513.85	1.53228	3513.85	3.02445
3512.62	0.02612	3512.62	1.53512	3512.62	3.02527
3511.38	0.0271	3511.38	1.53208	3511.38	3.02526
3510.15	0.02415	3510.15	1.53226	3510.15	3.02525
3508.91	0.02831	3508.91	1.53301	3508.91	3.02381
3507.68	0.02561	3507.68	1.53111	3507.68	3.02359
3506.44	0.02462	3506.44	1.53243	3506.44	3.02483
3505.21	0.02658	3505.21	1.53129	3505.21	3.02461
3503.97	0.02436	3503.97	1.53318	3503.97	3.02214
3502.73	0.02436	3502.73	1.53487	3502.73	3.02419
3501.5	0.02558	3501.5	1.53221	3501.5	3.02666
3500.26	0.02508	3500.26	1.53164	3500.26	3.02398
3499.02	0.02312	3499.02	1.53239	3499.02	3.02376
3497.78	0.02679	3497.78	1.53087	3497.78	3.02458
3496.55	0.0258	3496.55	1.53181	3496.55	3.02293
3495.31	0.0258	3495.31	1.53294	3495.31	3.02498
3494.07	0.0253	3494.07	1.53198	3494.07	3.02189
3492.83	0.02701	3492.83	1.53311	3492.83	3.02353
3491.59	0.02603	3491.59	1.53197	3491.59	3.02373
3490.35	0.02529	3490.35	1.53196	3490.35	3.02805
3489.12	0.02479	3489.12	1.53442	3489.12	3.02619
3487.88	0.02454	3487.88	1.53649	3487.88	3.0231
3486.64	0.02454	3486.64	1.53346	3486.64	3.02536
3485.4	0.026	3485.4	1.53534	3485.4	3.0235
3484.16	0.02453	3484.16	1.53684	3484.16	3.02452
3482.92	0.02477	3482.92	1.53343	3482.92	3.02472
3481.67	0.02403	3481.67	1.53173	3481.67	3.02451
3480.43	0.02598	3480.43	1.53191	3480.43	3.02451
3479.19	0.0245	3479.19	1.5319	3479.19	3.02266
3477.95	0.02865	3477.95	1.53718	3477.95	3.02552
3476.71	0.02498	3476.71	1.53283	3476.71	3.02244
3475.47	0.02547	3475.47	1.53792	3475.47	3.02695
3474.22	0.02473	3474.22	1.53452	3474.22	3.02633
3472.98	0.02545	3472.98	1.53621	3472.98	3.02755
3471.74	0.02667	3471.74	1.53563	3471.74	3.02488
3470.5	0.02593	3470.5	1.53638	3470.5	3.02672
3469.25	0.02593	3469.25	1.5375	3469.25	3.02344
3468.01	0.02763	3468.01	1.53448	3468.01	3.02466
3466.76	0.02859	3466.76	1.53749	3466.76	3.02322
3465.52	0.02834	3465.52	1.53447	3465.52	3.02915
3464.28	0.02395	3464.28	1.53371	3464.28	3.02444
3463.03	0.02614	3463.03	1.53521	3463.03	3.02853
3461.79	0.02346	3461.79	1.53181	3461.79	3.02402
3460.54	0.02467	3460.54	1.53293	3460.54	3.02504
3459.3	0.02612	3459.3	1.53518	3459.3	3.02524
3458.05	0.02612	3458.05	1.53499	3458.05	3.02543
3456.8	0.0266	3456.8	1.53385	3456.8	3.02461
3455.56	0.02343	3455.56	1.53347	3455.56	3.02522
3454.31	0.02416	3454.31	1.53647	3454.31	3.0244
3453.07	0.02537	3453.07	1.53552	3453.07	3.02398
3451.82	0.02536	3451.82	1.53495	3451.82	3.02868
3450.57	0.02779	3450.57	1.53363	3450.57	3.02479
3449.32	0.02438	3449.32	1.53193	3449.32	3.02519
3448.08	0.0268	3448.08	1.53136	3448.08	3.02682
3446.83	0.02753	3446.83	1.53605	3446.83	3.0262
3445.58	0.02485	3445.58	1.53604	3445.58	3.02477
3444.33	0.02533	3444.33	1.53378	3444.33	3.02435
3443.08	0.02532	3443.08	1.53434	3443.08	3.02659
3441.83	0.02605	3441.83	1.53545	3441.83	3.02536
3440.58	0.0275	3440.58	1.53282	3440.58	3.02658
3439.33	0.02312	3439.33	1.53338	3439.33	3.028
3438.09	0.0236	3438.09	1.53618	3438.09	3.02392
3436.84	0.02627	3436.84	1.53074	3436.84	3.02493
3435.58	0.02796	3435.58	1.53579	3435.58	3.02656
3434.33	0.02553	3434.33	1.53766	3434.33	3.02492
3433.08	0.0231	3433.08	1.53465	3433.08	3.02492
3431.83	0.02503	3431.83	1.53483	3431.83	3.02247
3430.58	0.02406	3430.58	1.53482	3430.58	3.02511
3429.33	0.02696	3429.33	1.5322	3429.33	3.0251
3428.08	0.02623	3428.08	1.53706	3428.08	3.02266
3426.83	0.02428	3426.83	1.5363	3426.83	3.02692
3425.57	0.02525	3425.57	1.53667	3425.57	3.02366
3424.32	0.02452	3424.32	1.53741	3424.32	3.02386
3423.07	0.02306	3423.07	1.53497	3423.07	3.02386
3421.82	0.0233	3421.82	1.53608	3421.82	3.02568
3420.56	0.02474	3420.56	1.53701	3420.56	3.02791
3419.31	0.0274	3419.31	1.53345	3419.31	3.02384
3418.05	0.02256	3418.05	1.53456	3418.05	3.02546
3416.8	0.02618	3416.8	1.5368	3416.8	3.02444
3415.55	0.02834	3415.55	1.5353	3415.55	3.02484
3414.29	0.02641	3414.29	1.53305	3414.29	3.02138
3413.04	0.02688	3413.04	1.53304	3413.04	3.02686
3411.78	0.02639	3411.78	1.53415	3411.78	3.0234
3410.53	0.02687	3410.53	1.53751	3410.53	3.02603
3409.27	0.02325	3409.27	1.53601	3409.27	3.02258
3408.01	0.02565	3408.01	1.53544	3408.01	3.0242
3406.76	0.02541	3406.76	1.53692	3406.76	3.02358
3405.5	0.02468	3405.5	1.53692	3405.5	3.02601
3404.24	0.02515	3404.24	1.53672	3404.24	3.02499
3402.99	0.02201	3402.99	1.53671	3402.99	3.0256
3401.73	0.02177	3401.73	1.53559	3401.73	3.02498
3400.47	0.02393	3400.47	1.53651	3400.47	3.0266
3399.21	0.02513	3399.21	1.53278	3399.21	3.02558
3397.96	0.02489	3397.96	1.53575	3397.96	3.02456
3396.7	0.02392	3396.7	1.53444	3396.7	3.02435
3395.44	0.02367	3395.44	1.53127	3395.44	3.02495
3394.18	0.02559	3394.18	1.53331	3394.18	3.02292
3392.92	0.02414	3392.92	1.53535	3392.92	3.02515
3391.66	0.02582	3391.66	1.53367	3391.66	3.02554
3390.4	0.02606	3390.4	1.53403	3390.4	3.02655
3389.14	0.02244	3389.14	1.5357	3389.14	3.02493
3387.88	0.02292	3387.88	1.53123	3387.88	3.02613
3386.62	0.0258	3386.62	1.53438	3386.62	3.02431
3385.36	0.02627	3385.36	1.5366	3385.36	3.02693
3384.1	0.01978	3384.1	1.53511	3384.1	3.02531
3382.84	0.02434	3382.84	1.5325	3382.84	3.0249
3381.58	0.02698	3381.58	1.53677	3381.58	3.02631
3380.32	0.02481	3380.32	1.53341	3380.32	3.02509
3379.05	0.02625	3379.05	1.53359	3379.05	3.0267
3377.79	0.02408	3377.79	1.536	3377.79	3.02427
3376.53	0.02503	3376.53	1.53599	3376.53	3.02447
3375.27	0.02407	3375.27	1.53487	3375.27	3.02668
3374	0.0255	3374	1.53319	3374	3.02426
3372.74	0.0231	3372.74	1.53114	3372.74	3.02445
3371.48	0.02597	3371.48	1.53466	3371.48	3.02787
3370.21	0.02429	3370.21	1.53354	3370.21	3.02625
3368.95	0.0238	3368.95	1.5315	3368.95	3.02564
3367.68	0.025	3367.68	1.53501	3367.68	3.02886
3366.42	0.02092	3366.42	1.53167	3366.42	3.02402
3365.16	0.02019	3365.16	1.53129	3365.16	3.02784
3363.89	0.02594	3363.89	1.52943	3363.89	3.02864
3362.62	0.02282	3362.62	1.5335	3362.62	3.0236
3361.36	0.02281	3361.36	1.53386	3361.36	3.02521
3360.09	0.0264	3360.09	1.53645	3360.09	3.0256
3358.83	0.024	3358.83	1.53348	3358.83	3.02661
3357.56	0.02352	3357.56	1.53199	3357.56	3.02539
3356.29	0.02208	3356.29	1.53124	3356.29	3.02619
3355.03	0.0259	3355.03	1.53068	3355.03	3.02699
3353.76	0.02446	3353.76	1.53104	3353.76	3.02799
3352.49	0.02158	3352.49	1.53141	3352.49	3.02658
3351.22	0.02516	3351.22	1.52974	3351.22	3.02757
3349.96	0.02444	3349.96	1.53158	3349.96	3.03038
3348.69	0.02348	3348.69	1.53157	3348.69	3.02515
3347.42	0.02539	3347.42	1.53157	3347.42	3.02575
3346.15	0.02634	3346.15	1.53248	3346.15	3.02996
3344.88	0.02323	3344.88	1.53229	3344.88	3.02875
3343.61	0.02274	3343.61	1.53302	3343.61	3.02854
3342.34	0.02298	3342.34	1.53117	3342.34	3.02532
3341.07	0.02369	3341.07	1.53116	3341.07	3.02412
3339.8	0.02082	3339.8	1.53208	3339.8	3.02571
3338.53	0.0263	3338.53	1.52801	3338.53	3.02852
3337.26	0.02653	3337.26	1.53299	3337.26	3.0263
3335.99	0.02653	3335.99	1.53077	3335.99	3.0257
3334.72	0.02366	3334.72	1.52965	3334.72	3.02669
3333.45	0.02437	3333.45	1.52928	3333.45	3.02629
3332.18	0.02437	3332.18	1.53148	3332.18	3.02969
3330.9	0.02365	3330.9	1.53203	3330.9	3.02808
3329.63	0.02531	3329.63	1.52723	3329.63	3.02547
3328.36	0.02673	3328.36	1.52962	3328.36	3.02526
3327.09	0.02244	3327.09	1.52833	3327.09	3.02846
3325.81	0.0222	3325.81	1.53145	3325.81	3.02685
3324.54	0.0241	3324.54	1.53071	3324.54	3.02745
3323.27	0.02362	3323.27	1.5307	3323.27	3.02724
3321.99	0.02194	3321.99	1.52996	3321.99	3.02523
3320.72	0.02337	3320.72	1.52738	3320.72	3.02503
3319.44	0.02598	3319.44	1.52994	3319.44	3.02482
3318.17	0.02359	3318.17	1.53067	3318.17	3.02642
3316.89	0.02097	3316.89	1.52791	3316.89	3.02761
3315.62	0.02263	3315.62	1.53048	3315.62	3.02461
3314.34	0.02429	3314.34	1.52753	3314.34	3.0248
3313.07	0.02547	3313.07	1.52899	3313.07	3.02559
3311.79	0.02476	3311.79	1.52972	3311.79	3.02439
3310.51	0.02333	3310.51	1.5299	3310.51	3.02718
3309.24	0.02308	3309.24	1.52732	3309.24	3.02737
3307.96	0.0226	3307.96	1.52897	3307.96	3.02358
3306.68	0.02473	3306.68	1.52859	3306.68	3.02716
3305.41	0.02425	3305.41	1.5251	3305.41	3.02496
3304.13	0.02567	3304.13	1.52675	3304.13	3.02735
3302.85	0.02187	3302.85	1.53188	3302.85	3.02555
3301.57	0.02376	3301.57	1.52692	3301.57	3.02774
3300.29	0.02423	3300.29	1.5304	3300.29	3.02653
3299.02	0.0247	3299.02	1.52709	3299.02	3.02553
3297.74	0.02304	3297.74	1.5269	3297.74	3.02712
3296.46	0.02137	3296.46	1.52873	3296.46	3.02711
3295.18	0.02232	3295.18	1.52799	3295.18	3.02631
3293.9	0.02231	3293.9	1.52945	3293.9	3.02531
3292.62	0.02515	3292.62	1.52578	3292.62	3.02948
3291.34	0.02254	3291.34	1.52834	3291.34	3.0259
3290.06	0.02277	3290.06	1.52778	3290.06	3.02808
3288.78	0.02111	3288.78	1.52814	3288.78	3.02588
3287.49	0.02205	3287.49	1.52759	3287.49	3.02468
3286.21	0.02346	3286.21	1.52465	3286.21	3.02885
3284.93	0.02275	3284.93	1.5241	3284.93	3.02527
3283.65	0.02345	3283.65	1.52391	3283.65	3.02566
3282.37	0.02487	3282.37	1.52829	3282.37	3.02566
3281.08	0.02463	3281.08	1.52737	3281.08	3.02764
3279.8	0.02297	3279.8	1.527	3279.8	3.02842
3278.52	0.02202	3278.52	1.52517	3278.52	3.02921
3277.24	0.02437	3277.24	1.5279	3277.24	3.02921
3275.95	0.02437	3275.95	1.52662	3275.95	3.02662
3274.67	0.02507	3274.67	1.52479	3274.67	3.0282
3273.38	0.02341	3273.38	1.52496	3273.38	3.02641
3272.1	0.02364	3272.1	1.52514	3272.1	3.0264
3270.81	0.026	3270.81	1.52769	3270.81	3.02759
3269.53	0.02198	3269.53	1.52896	3269.53	3.02461
3268.24	0.02245	3268.24	1.52531	3268.24	3.02817
3266.96	0.02032	3266.96	1.52731	3266.96	3.02935
3265.67	0.02102	3265.67	1.52912	3265.67	3.02855
3264.39	0.02455	3264.39	1.52711	3264.39	3.02914
3263.1	0.02549	3263.1	1.52656	3263.1	3.02735
3261.81	0.02337	3261.81	1.52783	3261.81	3.02754
3260.53	0.02407	3260.53	1.52418	3260.53	3.02833
3259.24	0.025	3259.24	1.52563	3259.24	3.02753
3257.95	0.02453	3257.95	1.5289	3257.95	3.02851
3256.66	0.02335	3256.66	1.52799	3256.66	3.02613
3255.38	0.02569	3255.38	1.52689	3255.38	3.03088
3254.09	0.0271	3254.09	1.52452	3254.09	3.02948
3252.8	0.02215	3252.8	1.52833	3252.8	3.02849
3251.51	0.02262	3251.51	1.52451	3251.51	3.02927
3250.22	0.02426	3250.22	1.52778	3250.22	3.02966
3248.93	0.0219	3248.93	1.52868	3248.93	3.02748
3247.64	0.01978	3247.64	1.52504	3247.64	3.03024
3246.35	0.02001	3246.35	1.52558	3246.35	3.02787
3245.06	0.02071	3245.06	1.52593	3245.06	3.02865
3243.77	0.0247	3243.77	1.52793	3243.77	3.02864
3242.48	0.02587	3242.48	1.52647	3242.48	3.02883
3241.19	0.0254	3241.19	1.52828	3241.19	3.02981
3239.9	0.02281	3239.9	1.52682	3239.9	3.02547
3238.61	0.02632	3238.61	1.52627	3238.61	3.02684
3237.32	0.02632	3237.32	1.52626	3237.32	3.02802
3236.02	0.02537	3236.02	1.52843	3236.02	3.03196
3234.73	0.0249	3234.73	1.52879	3234.73	3.02998
3233.44	0.02841	3233.44	1.52552	3233.44	3.03056
3232.15	0.02442	3232.15	1.53186	3232.15	3.03095
3230.85	0.02535	3230.85	1.53095	3230.85	3.02779
3229.56	0.02839	3229.56	1.52877	3229.56	3.02818
3228.26	0.02745	3228.26	1.5293	3228.26	3.03191
3226.97	0.02861	3226.97	1.5293	3226.97	3.03092
3225.68	0.02814	3225.68	1.53291	3225.68	3.03426
3224.38	0.02907	3224.38	1.53001	3224.38	3.0311
3223.09	0.02696	3223.09	1.53199	3223.09	3.03326
3221.79	0.0314	3221.79	1.53235	3221.79	3.03207
3220.5	0.0246	3220.5	1.53397	3220.5	3.03344
3219.2	0.02998	3219.2	1.5336	3219.2	3.03285
3217.91	0.02904	3217.91	1.53287	3217.91	3.03402
3216.61	0.03347	3216.61	1.53521	3216.61	3.03381
3215.31	0.03159	3215.31	1.53249	3215.31	3.03734
3214.02	0.03089	3214.02	1.53465	3214.02	3.03282
3212.72	0.03018	3212.72	1.5332	3212.72	3.03458
3211.42	0.02924	3211.42	1.53265	3211.42	3.03477
3210.12	0.02783	3210.12	1.53246	3210.12	3.03201
3208.83	0.02759	3208.83	1.53047	3208.83	3.03436
3207.53	0.02922	3207.53	1.53191	3207.53	3.03239
3206.23	0.02874	3206.23	1.53064	3206.23	3.03356
3204.93	0.0285	3204.93	1.53316	3204.93	3.03512
3203.63	0.02897	3203.63	1.52936	3203.63	3.03433
3202.33	0.02616	3202.33	1.5308	3202.33	3.03314
3201.03	0.02849	3201.03	1.52989	3201.03	3.03431
3199.73	0.02778	3199.73	1.52952	3199.73	3.0345
3198.43	0.0308	3198.43	1.53294	3198.43	3.03292
3197.13	0.02684	3197.13	1.53095	3197.13	3.03233
3195.83	0.02776	3195.83	1.53184	3195.83	3.03173
3194.53	0.02776	3194.53	1.52859	3194.53	3.03271
3193.23	0.02682	3193.23	1.53003	3193.23	3.03015
3191.93	0.02821	3191.93	1.52948	3191.93	3.03269
3190.63	0.0289	3190.63	1.52894	3190.63	3.03034
3189.32	0.02889	3189.32	1.52929	3189.32	3.03385
3188.02	0.02889	3188.02	1.53108	3188.02	3.03365
3186.72	0.02865	3186.72	1.52892	3186.72	3.03305
3185.42	0.02888	3185.42	1.52819	3185.42	3.03598
3184.11	0.02817	3184.11	1.53088	3184.11	3.03402
3182.81	0.02793	3182.81	1.52944	3182.81	3.03284
3181.51	0.027	3181.51	1.53033	3181.51	3.03185
3180.2	0.02676	3180.2	1.52709	3180.2	3.03614
3178.9	0.02722	3178.9	1.53103	3178.9	3.03574
3177.59	0.02442	3177.59	1.52923	3177.59	3.03398
3176.29	0.03046	3176.29	1.53066	3176.29	3.03514
3174.98	0.02604	3174.98	1.53335	3174.98	3.03533
3173.68	0.03067	3173.68	1.53083	3173.68	3.03552
3172.37	0.02881	3172.37	1.52831	3172.37	3.03258
3171.07	0.0302	3171.07	1.52938	3171.07	3.03296
3169.76	0.02764	3169.76	1.53135	3169.76	3.03569
3168.45	0.02926	3168.45	1.53188	3168.45	3.03295
3167.15	0.02925	3167.15	1.53151	3167.15	3.0347
3165.84	0.02947	3165.84	1.53043	3165.84	3.03644
3164.53	0.02738	3164.53	1.53096	3164.53	3.03585
3163.22	0.03039	3163.22	1.53077	3163.22	3.03662
3161.92	0.03108	3161.92	1.53471	3161.92	3.03564
3160.61	0.03014	3160.61	1.53506	3160.61	3.03641
3159.3	0.0306	3159.3	1.53469	3159.3	3.03523
3157.99	0.03059	3157.99	1.5363	3157.99	3.03678
3156.68	0.03082	3156.68	1.53522	3156.68	3.03639
3155.37	0.03127	3155.37	1.53771	3155.37	3.03832
3154.06	0.03266	3154.06	1.53985	3154.06	3.04104
3152.75	0.03728	3152.75	1.54056	3152.75	3.03947
3151.44	0.03218	3151.44	1.54073	3151.44	3.0381
3150.13	0.0361	3150.13	1.5434	3150.13	3.03965
3148.82	0.03609	3148.82	1.53749	3148.82	3.04042
3147.51	0.03354	3147.51	1.53731	3147.51	3.04041
3146.2	0.03099	3146.2	1.53569	3146.2	3.03904
3144.89	0.03076	3144.89	1.53693	3144.89	3.03748
3143.57	0.0289	3143.57	1.538	3143.57	3.03456
3142.26	0.03167	3142.26	1.53638	3142.26	3.03727
3140.95	0.0305	3140.95	1.53423	3140.95	3.03609
3139.64	0.02796	3139.64	1.53369	3139.64	3.03686
3138.32	0.02864	3138.32	1.53439	3138.32	3.03375
3137.01	0.02956	3137.01	1.52974	3137.01	3.03879
3135.7	0.0284	3135.7	1.5317	3135.7	3.03684
3134.38	0.02932	3134.38	1.53223	3134.38	3.03508
3133.07	0.02654	3133.07	1.53151	3133.07	3.03663
3131.75	0.02815	3131.75	1.53204	3131.75	3.03294
3130.44	0.02976	3130.44	1.53417	3130.44	3.03467
3129.12	0.02629	3129.12	1.53184	3129.12	3.03873
3127.81	0.02813	3127.81	1.53148	3127.81	3.03659
3126.49	0.02951	3126.49	1.53361	3126.49	3.03523
3125.18	0.02996	3125.18	1.53449	3125.18	3.03406
3123.86	0.03203	3123.86	1.53271	3123.86	3.03754
3122.55	0.0334	3122.55	1.53519	3122.55	3.03811
3121.23	0.03431	3121.23	1.53269	3121.23	3.03636
3119.91	0.03109	3119.91	1.53446	3119.91	3.03422
3118.59	0.03131	3118.59	1.53285	3118.59	3.03673
3117.28	0.0336	3117.28	1.53445	3117.28	3.03672
3115.96	0.02922	3115.96	1.53444	3115.96	3.03884
3114.64	0.03428	3114.64	1.53621	3114.64	3.03728
3113.32	0.03105	3113.32	1.53816	3113.32	3.04191
3112	0.03265	3112	1.54082	3112	3.03843
3110.68	0.03747	3110.68	1.53956	3110.68	3.03958
3109.37	0.03218	3109.37	1.54222	3109.37	3.0388
3108.05	0.03539	3108.05	1.54008	3108.05	3.04188
3106.73	0.03377	3106.73	1.5422	3106.73	3.04187
3105.41	0.04019	3105.41	1.54272	3105.41	3.0461
3104.09	0.03926	3104.09	1.54485	3104.09	3.04262
3102.76	0.04224	3102.76	1.54448	3102.76	3.04396
3101.44	0.04131	3101.44	1.54678	3101.44	3.04511
3100.12	0.04773	3100.12	1.55457	3100.12	3.04838
3098.8	0.05551	3098.8	1.55545	3098.8	3.0501
3097.48	0.05206	3097.48	1.56022	3097.48	3.05259
3096.16	0.06191	3096.16	1.57209	3096.16	3.05721
3094.83	0.07473	3094.83	1.5882	3094.83	3.06201
3093.51	0.08914	3093.51	1.61406	3093.51	3.07567
3092.19	0.12097	3092.19	1.64787	3092.19	3.09433
3090.87	0.17591	3090.87	1.7256	3090.87	3.12088
3089.54	0.28967	3089.54	1.87148	3089.54	3.18398
3088.22	0.49587	3088.22	2.13841	3088.22	3.30614
3086.89	0.76607	3086.89	2.43602	3086.89	3.49943
3085.57	0.85469	3085.57	2.47351	3085.57	3.5728
3084.25	0.61703	3084.25	2.20541	3084.25	3.40652
3082.92	0.34722	3082.92	1.89638	3082.92	3.23358
3081.59	0.20765	3081.59	1.74224	3081.59	3.15068
3080.27	0.14473	3080.27	1.6688	3080.27	3.10875
3078.94	0.11087	3078.94	1.6258	3078.94	3.08394
3077.62	0.08434	3077.62	1.59573	3077.62	3.0747
3076.29	0.0745	3076.29	1.58192	3076.29	3.06489
3074.96	0.07265	3074.96	1.58138	3074.96	3.06814
3073.64	0.07629	3073.64	1.5773	3073.64	3.07427
3072.31	0.07034	3072.31	1.57021	3072.31	3.06811
3070.98	0.05754	3070.98	1.56367	3070.98	3.05812
3069.65	0.04703	3069.65	1.55553	3069.65	3.05196
3068.33	0.04405	3068.33	1.55252	3068.33	3.04754
3067	0.04427	3067	1.55021	3067	3.04369
3065.67	0.04289	3065.67	1.5502	3065.67	3.04234
3064.34	0.03581	3064.34	1.54684	3064.34	3.04233
3063.01	0.03899	3063.01	1.54313	3063.01	3.04251
3061.68	0.04081	3061.68	1.544	3061.68	3.04001
3060.35	0.03943	3060.35	1.54452	3060.35	3.04211
3059.02	0.03828	3059.02	1.54504	3059.02	3.04153
3057.69	0.04033	3057.69	1.54873	3057.69	3.04228
3056.36	0.04146	3056.36	1.55224	3056.36	3.0396
3055.03	0.04213	3055.03	1.55346	3055.03	3.04475
3053.7	0.04257	3053.7	1.5538	3053.7	3.04666
3052.36	0.04848	3052.36	1.56277	3052.36	3.04779
3051.03	0.0512	3051.03	1.56944	3051.03	3.05104
3049.7	0.06689	3049.7	1.5784	3049.7	3.05485
3048.37	0.07529	3048.37	1.59456	3048.37	3.05331
3047.04	0.08368	3047.04	1.60404	3047.04	3.05846
3045.7	0.10003	3045.7	1.62846	3045.7	3.06647
3044.37	0.10865	3044.37	1.63124	3044.37	3.06779
3043.03	0.11022	3043.03	1.63666	3043.03	3.07217
3041.7	0.10747	3041.7	1.62907	3041.7	3.06833
3040.37	0.09154	3040.37	1.61517	3040.37	3.06183
3039.03	0.08108	3039.03	1.59811	3039.03	3.05609
3037.7	0.07039	3037.7	1.58562	3037.7	3.05569
3036.36	0.06742	3036.36	1.57454	3036.36	3.04747
3035.03	0.05674	3035.03	1.56715	3035.03	3.04956
3033.69	0.04833	3033.69	1.5559	3033.69	3.04612
3032.35	0.04628	3032.35	1.55361	3032.35	3.04668
3031.02	0.04536	3031.02	1.55167	3031.02	3.04457
3029.68	0.04036	3029.68	1.55025	3029.68	3.04475
3028.34	0.03741	3028.34	1.54551	3028.34	3.04684
3027.01	0.04397	3027.01	1.54497	3027.01	3.0453
3025.67	0.04124	3025.67	1.54286	3025.67	3.04758
3024.33	0.04123	3024.33	1.546	3024.33	3.04528
3022.99	0.03941	3022.99	1.54599	3022.99	3.04984
3021.66	0.04597	3021.66	1.54633	3021.66	3.05173
3020.32	0.04415	3020.32	1.543	3020.32	3.05382
3018.98	0.04301	3018.98	1.54491	3018.98	3.06084
3017.64	0.04186	3017.64	1.54543	3017.64	3.05665
3016.3	0.04502	3016.3	1.54122	3016.3	3.05663
3014.96	0.04026	3014.96	1.54401	3014.96	3.05472
3013.62	0.03754	3013.62	1.5412	3013.62	3.05033
3012.28	0.03527	3012.28	1.54084	3012.28	3.05184
3010.94	0.03752	3010.94	1.54135	3010.94	3.05259
3009.6	0.03842	3009.6	1.5417	3009.6	3.05068
3008.26	0.03705	3008.26	1.54151	3008.26	3.05105
3006.91	0.0436	3006.91	1.54482	3006.91	3.0499
3005.57	0.04585	3005.57	1.55826	3005.57	3.05444
3004.23	0.05284	3004.23	1.56401	3004.23	3.05861
3002.89	0.05869	3002.89	1.57011	3002.89	3.06429
3001.54	0.06094	3001.54	1.56381	3001.54	3.06105
3000.2	0.04987	3000.2	1.55559	3000.2	3.05838
2998.86	0.04715	2998.86	1.54738	2998.86	3.04831
2997.51	0.03969	2997.51	1.54353	2997.51	3.04622
2996.17	0.03383	2996.17	1.54021	2996.17	3.04924
2994.83	0.03629	2994.83	1.5355	2994.83	3.04791
2993.48	0.03561	2993.48	1.53845	2993.48	3.04808
2992.14	0.03673	2992.14	1.536	2992.14	3.04636
2990.79	0.03582	2990.79	1.54	2990.79	3.04901
2989.45	0.03829	2989.45	1.53825	2989.45	3.04655
2988.1	0.04074	2988.1	1.53981	2988.1	3.05276
2986.75	0.03693	2986.75	1.53928	2986.75	3.05559
2985.41	0.03827	2985.41	1.54169	2985.41	3.05445
2984.06	0.04029	2984.06	1.54221	2984.06	3.05405
2982.71	0.04119	2982.71	1.54272	2982.71	3.06009
2981.37	0.04677	2981.37	1.54568	2981.37	3.06364
2980.02	0.0499	2980.02	1.54589	2980.02	3.06553
2978.67	0.04881	2978.67	1.55244	2978.67	3.06817
2977.32	0.05149	2977.32	1.55674	2977.32	3.07212
2975.98	0.05932	2975.98	1.56589	2975.98	3.07646
2974.63	0.07137	2974.63	1.56972	2974.63	3.08628
2973.28	0.07523	2973.28	1.58059	2973.28	3.09789
2971.93	0.08979	2971.93	1.5935	2971.93	3.11528
2970.58	0.10499	2970.58	1.60402	2970.58	3.13351
2969.23	0.13242	2969.23	1.62248	2969.23	3.16254
2967.88	0.16057	2967.88	1.65504	2967.88	3.19749
2966.53	0.205	2966.53	1.69445	2966.53	3.25282
2965.18	0.26193	2965.18	1.74651	2965.18	3.32515
2963.83	0.32	2963.83	1.8114	2963.83	3.41082
2962.48	0.39549	2962.48	1.86661	2962.48	3.4887
2961.12	0.41491	2961.12	1.89633	2961.12	3.53494
2959.77	0.40793	2959.77	1.87992	2959.77	3.53479
2958.42	0.35544	2958.42	1.83005	2958.42	3.45845
2957.07	0.29562	2957.07	1.76824	2957.07	3.37856
2955.71	0.23975	2955.71	1.71979	2955.71	3.30091
2954.36	0.18726	2954.36	1.67114	2954.36	3.24441
2953.01	0.15339	2953.01	1.64043	2953.01	3.20395
2951.65	0.12816	2951.65	1.61876	2951.65	3.16115
2950.3	0.10331	2950.3	1.59982	2950.3	3.1407
2948.95	0.09342	2948.95	1.58202	2948.95	3.12668
2947.59	0.08098	2947.59	1.57787	2947.59	3.10785
2946.24	0.07153	2946.24	1.56999	2946.24	3.09742
2944.88	0.07001	2944.88	1.55881	2944.88	3.08709
2943.52	0.06026	2943.52	1.55571	2943.52	3.0834
2942.17	0.05635	2942.17	1.5535	2942.17	3.07897
2940.81	0.05353	2940.81	1.55036	2940.81	3.07205
2939.46	0.05014	2939.46	1.54683	2939.46	3.06992
2938.1	0.04686	2938.1	1.54768	2938.1	3.07013
2936.74	0.04476	2936.74	1.54654	2936.74	3.06699
2935.38	0.04415	2935.38	1.54345	2935.38	3.06229
2934.03	0.0444	2934.03	1.5416	2934.03	3.06283
2932.67	0.03773	2932.67	1.53563	2932.67	3.05581
2931.31	0.03807	2931.31	1.53727	2931.31	3.05614
2929.95	0.03505	2929.95	1.53773	2929.95	3.04969
2928.59	0.03375	2928.59	1.53641	2928.59	3.05111
2927.23	0.0337	2927.23	1.53506	2927.23	3.04898
2925.88	0.03344	2925.88	1.53603	2925.88	3.05129
2924.52	0.03359	2924.52	1.5365	2924.52	3.04934
2923.16	0.03346	2923.16	1.53115	2923.16	3.04761
2921.79	0.03085	2921.79	1.53101	2921.79	3.04732
2920.43	0.03345	2920.43	1.53655	2920.43	3.04764
2919.07	0.03143	2919.07	1.53104	2919.07	3.04984
2917.71	0.03209	2917.71	1.53285	2917.71	3.04648
2916.35	0.03151	2916.35	1.53049	2916.35	3.04979
2914.99	0.0328	2914.99	1.53216	2914.99	3.04928
2913.63	0.03127	2913.63	1.53384	2913.63	3.04622
2912.26	0.03003	2912.26	1.53326	2912.26	3.04806
2910.9	0.03059	2910.9	1.53459	2910.9	3.0504
2909.54	0.03214	2909.54	1.53263	2909.54	3.04969
2908.17	0.03494	2908.17	1.53363	2908.17	3.0488
2906.81	0.03317	2906.81	1.53674	2906.81	3.04648
2905.45	0.03286	2905.45	1.53608	2905.45	3.05094
2904.08	0.03178	2904.08	1.53675	2904.08	3.05109
2902.72	0.03455	2902.72	1.53367	2902.72	3.05373
2901.35	0.03363	2901.35	1.53426	2901.35	3.05329
2899.99	0.0376	2899.99	1.53407	2899.99	3.05198
2898.62	0.03705	2898.62	1.53536	2898.62	3.05282
2897.26	0.03499	2897.26	1.53424	2897.26	3.05249
2895.89	0.03359	2895.89	1.53453	2895.89	3.05266
2894.52	0.03212	2894.52	1.53581	2894.52	3.05083
2893.16	0.03265	2893.16	1.53814	2893.16	3.0503
2891.79	0.03347	2891.79	1.53398	2891.79	3.04891
2890.42	0.03467	2890.42	1.53386	2890.42	3.05173
2889.06	0.03072	2889.06	1.53513	2889.06	3.05052
2887.69	0.03495	2887.69	1.53515	2887.69	3.04861
2886.32	0.03307	2886.32	1.53583	2886.32	3.04931
2884.95	0.03436	2884.95	1.53521	2884.95	3.04903
2883.58	0.03312	2883.58	1.53496	2883.58	3.05053
2882.21	0.03407	2882.21	1.53409	2882.21	3.04814
2880.84	0.03057	2880.84	1.53244	2880.84	3.04776
2879.47	0.03156	2879.47	1.53503	2879.47	3.04689
2878.1	0.03222	2878.1	1.5314	2878.1	3.04534
2876.73	0.0275	2876.73	1.53081	2876.73	3.04654
2875.36	0.02767	2875.36	1.53167	2875.36	3.04441
2873.99	0.02669	2873.99	1.5305	2873.99	3.04524
2872.62	0.02798	2872.62	1.52728	2872.62	3.04368
2871.25	0.02621	2871.25	1.53069	2871.25	3.04231
2869.88	0.02872	2869.88	1.53059	2869.88	3.04497
2868.5	0.02631	2868.5	1.53067	2868.5	3.04639
2867.13	0.02905	2867.13	1.52872	2867.13	3.04237
2865.76	0.02799	2865.76	1.52778	2865.76	3.04607
2864.39	0.02617	2864.39	1.53036	2864.39	3.04566
2863.01	0.02824	2863.01	1.53053	2863.01	3.04569
2861.64	0.0288	2861.64	1.5308	2861.64	3.04609
2860.26	0.0305	2860.26	1.53314	2860.26	3.04826
2858.89	0.03199	2858.89	1.53224	2858.89	3.05128
2857.52	0.03319	2857.52	1.53555	2857.52	3.05543
2856.14	0.03572	2856.14	1.53756	2856.14	3.05434
2854.77	0.03824	2854.77	1.54099	2854.77	3.05995
2853.39	0.04307	2853.39	1.54378	2853.39	3.06411
2852.01	0.0453	2852.01	1.54784	2852.01	3.06779
2850.64	0.05238	2850.64	1.55329	2850.64	3.0782
2849.26	0.06312	2849.26	1.56306	2849.26	3.08592
2847.88	0.0724	2847.88	1.573	2847.88	3.09716
2846.51	0.08076	2846.51	1.58142	2846.51	3.11488
2845.13	0.08702	2845.13	1.58449	2845.13	3.12176
2843.75	0.08556	2843.75	1.588	2843.75	3.12905
2842.37	0.08713	2842.37	1.58173	2842.37	3.12298
2841	0.06866	2841	1.56562	2841	3.10243
2839.62	0.05763	2839.62	1.55555	2839.62	3.08476
2838.24	0.04717	2838.24	1.54849	2838.24	3.07495
2836.86	0.04079	2836.86	1.54257	2836.86	3.06459
2835.48	0.03683	2835.48	1.53435	2835.48	3.05951
2834.1	0.03366	2834.1	1.53313	2834.1	3.05712
2832.72	0.03073	2832.72	1.53291	2832.72	3.04954
2831.34	0.02833	2831.34	1.52996	2831.34	3.04947
2829.96	0.02907	2829.96	1.52764	2829.96	3.04685
2828.58	0.02695	2828.58	1.5262	2828.58	3.04435
2827.2	0.0233	2827.2	1.52559	2827.2	3.0409
2825.81	0.02224	2825.81	1.52538	2825.81	3.04145
2824.43	0.02144	2824.43	1.52696	2824.43	3.04254
2823.05	0.02384	2823.05	1.52527	2823.05	3.04118
2821.67	0.02198	2821.67	1.52534	2821.67	3.03947
2820.28	0.02196	2820.28	1.52593	2820.28	3.04102
2818.9	0.02109	2818.9	1.52404	2818.9	3.04063
2817.52	0.02188	2817.52	1.52355	2817.52	3.0399
2816.13	0.02132	2816.13	1.52337	2816.13	3.03773
2814.75	0.02141	2814.75	1.5251	2814.75	3.03861
2813.36	0.0216	2813.36	1.52493	2813.36	3.04121
2811.98	0.02169	2811.98	1.52371	2811.98	3.03774
2810.59	0.01908	2810.59	1.52384	2810.59	3.03608
2809.21	0.02211	2809.21	1.52368	2809.21	3.03706
2807.82	0.02041	2807.82	1.52265	2807.82	3.03563
2806.44	0.01938	2806.44	1.52377	2806.44	3.03493
2805.05	0.01982	2805.05	1.52341	2805.05	3.03911
2803.66	0.01849	2803.66	1.52419	2803.66	3.03628
2802.28	0.01934	2802.28	1.52162	2802.28	3.03854
2800.89	0.02015	2800.89	1.52275	2800.89	3.03922
2799.5	0.02003	2799.5	1.52225	2799.5	3.03453
2798.11	0.02271	2798.11	1.52268	2798.11	3.03679
2796.73	0.01847	2796.73	1.52172	2796.73	3.03817
2795.34	0.01786	2795.34	1.52101	2795.34	3.03853
2793.95	0.01975	2793.95	1.52149	2793.95	3.03631
2792.56	0.02315	2792.56	1.52167	2792.56	3.03445
2791.17	0.01717	2791.17	1.52192	2791.17	3.03521
2789.78	0.0187	2789.78	1.52186	2789.78	3.03572
2788.39	0.0196	2788.39	1.52386	2788.39	3.03674
2787	0.02031	2787	1.52287	2787	3.03811
2785.61	0.02078	2785.61	1.52262	2785.61	3.03534
2784.22	0.02029	2784.22	1.52296	2784.22	3.03676
2782.83	0.01941	2782.83	1.52437	2782.83	3.03662
2781.43	0.01904	2781.43	1.52283	2781.43	3.03825
2780.04	0.019	2780.04	1.52095	2780.04	3.03702
2778.65	0.01928	2778.65	1.5248	2778.65	3.03348
2777.26	0.01877	2777.26	1.52108	2777.26	3.03638
2775.87	0.01927	2775.87	1.52417	2775.87	3.03785
2774.47	0.01977	2774.47	1.52336	2774.47	3.03716
2773.08	0.01849	2773.08	1.52425	2773.08	3.03723
2771.68	0.01848	2771.68	1.52184	2771.68	3.03794
2770.29	0.01892	2770.29	1.52287	2770.29	3.03443
2768.9	0.01725	2768.9	1.52338	2768.9	3.03586
2767.5	0.01786	2767.5	1.522	2767.5	3.03957
2766.11	0.01835	2766.11	1.5212	2766.11	3.03727
2764.71	0.01712	2764.71	1.52282	2764.71	3.03842
2763.31	0.0195	2763.31	1.52302	2763.31	3.03665
2761.92	0.01811	2761.92	1.52029	2761.92	3.039
2760.52	0.01925	2760.52	1.52005	2760.52	3.03427
2759.12	0.01835	2759.12	1.51959	2759.12	3.03703
2757.73	0.02065	2757.73	1.52272	2757.73	3.03613
2756.33	0.01799	2756.33	1.52392	2756.33	3.03717
2754.93	0.01783	2754.93	1.52299	2754.93	3.03597
2753.54	0.01707	2753.54	1.52181	2753.54	3.03803
2752.14	0.01764	2752.14	1.52103	2752.14	3.03619
2750.74	0.01828	2750.74	1.52239	2750.74	3.03734
2749.34	0.01718	2749.34	1.5211	2749.34	3.03668
2747.94	0.01893	2747.94	1.5212	2747.94	3.03518
2746.54	0.01673	2746.54	1.52402	2746.54	3.03676
2745.14	0.0174	2745.14	1.52253	2745.14	3.03765
2743.74	0.01829	2743.74	1.52101	2743.74	3.036
2742.34	0.01937	2742.34	1.5232	2742.34	3.03491
2740.94	0.01848	2740.94	1.52265	2740.94	3.03653
2739.54	0.01982	2739.54	1.52181	2739.54	3.0367
2738.14	0.01736	2738.14	1.52384	2738.14	3.03722
2736.74	0.01666	2736.74	1.52418	2736.74	3.03892
2735.33	0.01802	2735.33	1.52165	2735.33	3.03688
2733.93	0.02092	2733.93	1.52182	2733.93	3.03448
2732.53	0.01891	2732.53	1.52181	2732.53	3.03373
2731.12	0.0178	2731.12	1.52231	2731.12	3.03961
2729.72	0.01891	2729.72	1.52366	2729.72	3.03888
2728.32	0.01867	2728.32	1.52452	2728.32	3.03646
2726.91	0.01911	2726.91	1.52145	2726.91	3.03943
2725.51	0.01641	2725.51	1.52144	2725.51	3.04183
2724.11	0.01933	2724.11	1.52382	2724.11	3.03793
2722.7	0.01911	2722.7	1.52211	2722.7	3.0368
2721.29	0.01955	2721.29	1.52262	2721.29	3.03809
2719.89	0.01843	2719.89	1.52398	2719.89	3.03734
2718.48	0.01909	2718.48	1.5226	2718.48	3.03845
2717.08	0.01954	2717.08	1.52465	2717.08	3.03788
2715.67	0.01931	2715.67	1.52379	2715.67	3.03843
2714.26	0.01908	2714.26	1.52174	2714.26	3.03861
2712.86	0.01841	2712.86	1.52412	2712.86	3.03786
2711.45	0.02065	2711.45	1.52446	2711.45	3.0371
2710.04	0.02199	2710.04	1.5219	2710.04	3.03858
2708.63	0.02041	2708.63	1.52291	2708.63	3.03727
2707.22	0.02041	2707.22	1.52291	2707.22	3.03727
2707.15	0.01727	2707.15	1.52478	2707.15	3.03708
2705.77	0.01749	2705.77	1.52137	2705.77	3.03763
2704.38	0.01793	2704.38	1.52307	2704.38	3.03762
2702.99	0.01927	2702.99	1.52375	2702.99	3.03409
2701.6	0.01837	2701.6	1.52289	2701.6	3.03594
2700.22	0.01725	2700.22	1.52169	2700.22	3.03741
2698.83	0.01769	2698.83	1.52237	2698.83	3.03833
2697.44	0.01746	2697.44	1.52236	2697.44	3.03795
2696.05	0.01813	2696.05	1.52389	2696.05	3.03683
2694.66	0.01701	2694.66	1.52321	2694.66	3.03627
2693.27	0.01812	2693.27	1.52422	2693.27	3.03849
2691.88	0.01588	2691.88	1.52064	2691.88	3.03885
2690.49	0.01633	2690.49	1.52115	2690.49	3.0368
2689.1	0.01744	2689.1	1.52268	2689.1	3.03716
2687.71	0.019	2687.71	1.52199	2687.71	3.03808
2686.32	0.01676	2686.32	1.52097	2686.32	3.03733
2684.93	0.01676	2684.93	1.52334	2684.93	3.03751
2683.54	0.01698	2683.54	1.52079	2683.54	3.03843
2682.15	0.01787	2682.15	1.52095	2682.15	3.03805
2680.76	0.01764	2680.76	1.52146	2680.76	3.03619
2679.37	0.01652	2679.37	1.52298	2679.37	3.04044
2677.97	0.01696	2677.97	1.52145	2677.97	3.03433
2676.58	0.0183	2676.58	1.51958	2676.58	3.03876
2675.19	0.0174	2675.19	1.52178	2675.19	3.04041
2673.8	0.01517	2673.8	1.51974	2673.8	3.03578
2672.4	0.01695	2672.4	1.52211	2672.4	3.03596
2671.01	0.01784	2671.01	1.52346	2671.01	3.03595
2669.61	0.01717	2669.61	1.51871	2669.61	3.04001
2668.22	0.01783	2668.22	1.52209	2668.22	3.03557
2666.83	0.01671	2666.83	1.52328	2666.83	3.03778
2665.43	0.01492	2665.43	1.52141	2665.43	3.03684
2664.04	0.01559	2664.04	1.52513	2664.04	3.03831
2662.64	0.01737	2662.64	1.52343	2662.64	3.03498
2661.25	0.01647	2661.25	1.52224	2661.25	3.03719
2659.85	0.01513	2659.85	1.52376	2659.85	3.0394
2658.45	0.01803	2658.45	1.52325	2658.45	3.03644
2657.06	0.01802	2657.06	1.52223	2657.06	3.0379
2655.66	0.01846	2655.66	1.52104	2655.66	3.04121
2654.26	0.01846	2654.26	1.52492	2654.26	3.03733
2652.86	0.01757	2652.86	1.52221	2652.86	3.03733
2651.47	0.01734	2651.47	1.5217	2651.47	3.03677
2650.07	0.01867	2650.07	1.52508	2650.07	3.03657
2648.67	0.018	2648.67	1.52473	2648.67	3.03841
2647.27	0.01911	2647.27	1.5249	2647.27	3.03803
2645.87	0.0151	2645.87	1.52422	2645.87	3.03765
2644.47	0.01977	2644.47	1.52624	2644.47	3.03783
2643.07	0.02065	2643.07	1.52387	2643.07	3.0415
2641.67	0.02153	2641.67	1.52488	2641.67	3.04002
2640.27	0.01842	2640.27	1.52318	2640.27	3.03965
2638.87	0.02108	2638.87	1.52706	2638.87	3.0389
2637.47	0.02085	2637.47	1.52486	2637.47	3.04036
2636.07	0.0193	2636.07	1.52401	2636.07	3.04036
2634.67	0.02173	2634.67	1.52721	2634.67	3.04219
2633.27	0.02084	2633.27	1.52855	2633.27	3.04199
2631.87	0.02195	2631.87	1.52973	2631.87	3.0361
2630.47	0.02128	2630.47	1.52854	2630.47	3.04032
2629.06	0.02194	2629.06	1.5287	2629.06	3.04307
2627.66	0.02237	2627.66	1.52617	2627.66	3.04416
2626.26	0.02215	2626.26	1.52852	2626.26	3.04323
2624.86	0.02458	2624.86	1.52885	2624.86	3.04139
2623.45	0.02435	2623.45	1.52851	2623.45	3.04303
2622.05	0.02324	2622.05	1.52951	2622.05	3.04284
2620.64	0.02368	2620.64	1.52698	2620.64	3.0421
2619.24	0.02146	2619.24	1.52731	2619.24	3.04172
2617.83	0.02123	2617.83	1.52865	2617.83	3.04006
2616.43	0.02189	2616.43	1.53016	2616.43	3.03895
2615.02	0.02078	2615.02	1.52679	2615.02	3.04279
2613.62	0.02011	2613.62	1.52695	2613.62	3.0426
2612.21	0.02188	2612.21	1.52813	2612.21	3.03929
2610.81	0.02099	2610.81	1.52879	2610.81	3.03837
2609.4	0.02054	2609.4	1.52895	2609.4	3.04532
2607.99	0.02209	2607.99	1.52844	2607.99	3.04146
2606.59	0.02053	2606.59	1.52894	2606.59	3.04054
2605.18	0.02053	2605.18	1.52692	2605.18	3.04071
2603.77	0.02185	2603.77	1.52641	2603.77	3.04034
2602.36	0.01964	2602.36	1.52741	2602.36	3.03704
2600.96	0.02096	2600.96	1.52623	2600.96	3.04307
2599.55	0.02073	2599.55	1.52472	2599.55	3.03903
2598.14	0.02006	2598.14	1.52588	2598.14	3.0414
2596.73	0.02028	2596.73	1.52437	2596.73	3.03719
2595.32	0.01984	2595.32	1.52772	2595.32	3.03846
2593.91	0.02005	2593.91	1.52771	2593.91	3.0379
2592.5	0.02137	2592.5	1.52435	2592.5	3.04246
2591.09	0.02159	2591.09	1.52653	2591.09	3.03971
2589.68	0.01872	2589.68	1.52602	2589.68	3.04208
2588.27	0.02003	2588.27	1.52484	2588.27	3.03915
2586.86	0.01959	2586.86	1.52869	2586.86	3.0406
2585.45	0.01782	2585.45	1.52399	2585.45	3.03804
2584.04	0.02068	2584.04	1.52533	2584.04	3.04004
2582.62	0.02068	2582.62	1.52381	2582.62	3.03802
2581.21	0.01957	2581.21	1.52532	2581.21	3.04111
2579.8	0.01869	2579.8	1.52314	2579.8	3.0391
2578.39	0.01626	2578.39	1.5248	2578.39	3.03927
2576.97	0.01934	2576.97	1.52647	2576.97	3.04127
2575.56	0.01757	2575.56	1.52262	2575.56	3.03798
2574.15	0.01845	2574.15	1.52479	2574.15	3.03961
2572.73	0.01933	2572.73	1.52445	2572.73	3.04033
2571.32	0.01756	2571.32	1.52244	2571.32	3.03996
2569.9	0.01734	2569.9	1.52427	2569.9	3.04031
2568.49	0.02107	2568.49	1.52059	2568.49	3.03939
2567.07	0.01689	2567.07	1.52643	2567.07	3.03757
2565.66	0.01843	2565.66	1.52275	2565.66	3.03883
2564.24	0.01666	2564.24	1.52275	2564.24	3.03628
2562.83	0.01666	2562.83	1.52307	2562.83	3.03772
2561.41	0.01512	2561.41	1.52324	2561.41	3.04299
2559.99	0.01775	2559.99	1.52423	2559.99	3.04098
2558.58	0.01665	2558.58	1.52473	2558.58	3.04061
2557.16	0.01621	2557.16	1.52389	2557.16	3.04005
2555.74	0.01752	2555.74	1.52055	2555.74	3.03805
2554.32	0.01598	2554.32	1.52321	2554.32	3.04022
2552.9	0.01927	2552.9	1.52304	2552.9	3.03912
2551.49	0.01904	2551.49	1.52237	2551.49	3.04292
2550.07	0.0175	2550.07	1.5227	2550.07	3.04055
2548.65	0.0175	2548.65	1.52402	2548.65	3.03764
2547.23	0.0175	2547.23	1.52369	2547.23	3.03963
2545.81	0.01574	2545.81	1.52385	2545.81	3.03908
2544.39	0.01486	2544.39	1.52368	2544.39	3.03943
2542.97	0.01836	2542.97	1.52434	2542.97	3.04051
2541.55	0.01573	2541.55	1.52333	2541.55	3.04032
2540.13	0.01857	2540.13	1.52416	2540.13	3.0385
2538.71	0.01616	2538.71	1.52316	2538.71	3.03758
2537.29	0.01791	2537.29	1.52431	2537.29	3.04011
2535.86	0.02031	2535.86	1.52082	2535.86	3.03648
2534.44	0.01768	2534.44	1.52331	2534.44	3.03738
2533.02	0.01593	2533.02	1.52314	2533.02	3.03954
2531.6	0.01636	2531.6	1.52496	2531.6	3.04044
2530.17	0.01679	2530.17	1.52246	2530.17	3.03844
2528.75	0.01548	2528.75	1.52229	2528.75	3.03771
2527.33	0.01832	2527.33	1.52478	2527.33	3.0377
2525.9	0.01766	2525.9	1.52411	2525.9	3.0404
2524.48	0.01656	2524.48	1.52427	2524.48	3.04003
2523.05	0.01568	2523.05	1.5241	2523.05	3.03822
2521.63	0.01633	2521.63	1.52625	2521.63	3.04327
2520.21	0.01589	2520.21	1.52292	2520.21	3.04127
2518.78	0.01742	2518.78	1.52524	2518.78	3.03819
2517.35	0.0172	2517.35	1.52341	2517.35	3.03873
2515.93	0.01501	2515.93	1.52092	2515.93	3.03854
2514.5	0.01784	2514.5	1.5234	2514.5	3.0407
2513.08	0.01675	2513.08	1.52124	2513.08	3.03906
2511.65	0.01609	2511.65	1.52505	2511.65	3.04104
2510.22	0.01456	2510.22	1.52421	2510.22	3.04175
2508.79	0.01478	2508.79	1.52471	2508.79	3.03994
2507.37	0.0176	2507.37	1.52404	2507.37	3.04047
2505.94	0.01608	2505.94	1.52188	2505.94	3.04028
2504.51	0.01455	2504.51	1.52386	2504.51	3.03991
2503.08	0.01585	2503.08	1.5227	2503.08	3.04459
2501.65	0.01672	2501.65	1.52319	2501.65	3.04224
2500.22	0.01671	2500.22	1.52318	2500.22	3.04025
2498.79	0.01867	2498.79	1.52368	2498.79	3.03934
2497.36	0.01671	2497.36	1.52268	2497.36	3.03861
2495.93	0.0154	2495.93	1.523	2495.93	3.0404
2494.5	0.01626	2494.5	1.52234	2494.5	3.03841
2493.07	0.01735	2493.07	1.52432	2493.07	3.03786
2491.64	0.01778	2491.64	1.52431	2491.64	3.03947
2490.21	0.01799	2490.21	1.52546	2490.21	3.03874
2488.78	0.01842	2488.78	1.52347	2488.78	3.04036
2487.35	0.01581	2487.35	1.52347	2487.35	3.04125
2485.92	0.01494	2485.92	1.52445	2485.92	3.04286
2484.48	0.01732	2484.48	1.52461	2484.48	3.04141
2483.05	0.01602	2483.05	1.52279	2483.05	3.0432
2481.62	0.01667	2481.62	1.52345	2481.62	3.03833
2480.18	0.01493	2480.18	1.52295	2480.18	3.04426
2478.75	0.01687	2478.75	1.5241	2478.75	3.04209
2477.32	0.01535	2477.32	1.52376	2477.32	3.04064
2475.88	0.01535	2475.88	1.5226	2475.88	3.04171
2474.45	0.01556	2474.45	1.52523	2474.45	3.03991
2473.01	0.01469	2473.01	1.52474	2473.01	3.04062
2471.58	0.01556	2471.58	1.52275	2471.58	3.03702
2470.14	0.0162	2470.14	1.52439	2470.14	3.04078
2468.7	0.01403	2468.7	1.52274	2468.7	3.03844
2467.27	0.01619	2467.27	1.52307	2467.27	3.04291
2465.83	0.01532	2465.83	1.52537	2465.83	3.03914
2464.39	0.01879	2464.39	1.5252	2464.39	3.04164
2462.96	0.01727	2462.96	1.52322	2462.96	3.04038
2461.52	0.01531	2461.52	1.52601	2461.52	3.04144
2460.08	0.01423	2460.08	1.52584	2460.08	3.04179
2458.64	0.01704	2458.64	1.52485	2458.64	3.04232
2457.21	0.01552	2457.21	1.52435	2457.21	3.0407
2455.77	0.01789	2455.77	1.52418	2455.77	3.04194
2454.33	0.01767	2454.33	1.52384	2454.33	3.0414
2452.89	0.01724	2452.89	1.52285	2452.89	3.04067
2451.45	0.01723	2451.45	1.524	2451.45	3.0437
2450.01	0.02047	2450.01	1.52842	2450.01	3.04298
2448.57	0.01528	2448.57	1.52497	2448.57	3.04243
2447.13	0.01398	2447.13	1.52595	2447.13	3.04296
2445.69	0.01851	2445.69	1.52529	2445.69	3.04098
2444.25	0.01614	2444.25	1.52725	2444.25	3.03901
2442.81	0.01743	2442.81	1.52577	2442.81	3.0424
2441.37	0.01613	2441.37	1.5233	2441.37	3.04274
2439.92	0.01634	2439.92	1.5251	2439.92	3.03934
2438.48	0.01526	2438.48	1.52428	2438.48	3.04005
2437.04	0.01569	2437.04	1.52476	2437.04	3.04164
2435.59	0.0146	2435.59	1.52492	2435.59	3.04021
2434.15	0.01611	2434.15	1.52475	2434.15	3.0418
2432.71	0.01805	2432.71	1.52524	2432.71	3.04019
2431.26	0.01696	2431.26	1.52621	2431.26	3.04036
2429.82	0.01567	2429.82	1.52555	2429.82	3.04035
2428.38	0.0161	2428.38	1.52391	2428.38	3.04337
2426.93	0.01674	2426.93	1.52489	2426.93	3.04229
2425.49	0.01953	2425.49	1.52586	2425.49	3.04121
2424.04	0.01974	2424.04	1.52586	2424.04	3.04299
2422.59	0.01737	2422.59	1.52471	2422.59	3.04191
2421.15	0.01737	2421.15	1.52487	2421.15	3.04065
2419.7	0.01586	2419.7	1.526	2419.7	3.04029
2418.26	0.01951	2418.26	1.52535	2418.26	3.04224
2416.81	0.01693	2416.81	1.52714	2416.81	3.04258
2415.36	0.01929	2415.36	1.52501	2415.36	3.04382
2413.91	0.01713	2413.91	1.525	2413.91	3.04167
2412.47	0.01606	2412.47	1.52777	2412.47	3.03917
2411.02	0.01519	2411.02	1.52597	2411.02	3.04006
2409.57	0.01454	2409.57	1.52629	2409.57	3.04094
2408.12	0.01626	2408.12	1.52628	2408.12	3.04146
2406.67	0.01626	2406.67	1.52563	2406.67	3.03932
2405.22	0.0169	2405.22	1.52415	2405.22	3.04055
2403.77	0.01861	2403.77	1.52399	2403.77	3.03877
2402.32	0.01603	2402.32	1.52431	2402.32	3.0416
2400.87	0.01796	2400.87	1.52511	2400.87	3.04124
2399.42	0.01881	2399.42	1.52527	2399.42	3.03856
2397.97	0.01816	2397.97	1.52657	2397.97	3.04211
2396.52	0.01687	2396.52	1.52803	2396.52	3.04156
2395.07	0.01473	2395.07	1.52395	2395.07	3.04173
2393.62	0.01751	2393.62	1.52655	2393.62	3.04066
2392.16	0.01686	2392.16	1.52492	2392.16	3.04065
2390.71	0.01643	2390.71	1.52296	2390.71	3.04259
2389.26	0.01707	2389.26	1.52718	2389.26	3.04063
2387.81	0.01706	2387.81	1.52588	2387.81	3.04399
2386.35	0.01642	2386.35	1.52685	2386.35	3.04309
2384.9	0.01706	2384.9	1.52538	2384.9	3.03972
2383.45	0.01769	2383.45	1.52456	2383.45	3.04485
2381.99	0.01662	2381.99	1.52992	2381.99	3.04183
2380.54	0.01811	2380.54	1.52682	2380.54	3.04217
2379.08	0.01768	2379.08	1.52552	2379.08	3.04287
2377.63	0.01832	2377.63	1.52892	2377.63	3.04074
2376.17	0.01746	2376.17	1.52583	2376.17	3.04444
2374.71	0.01703	2374.71	1.52615	2374.71	3.04337
2373.26	0.01724	2373.26	1.52598	2373.26	3.04265
2371.8	0.01809	2371.8	1.52792	2371.8	3.04158
2370.35	0.01702	2370.35	1.52694	2370.35	3.04051
2368.89	0.01552	2368.89	1.52759	2368.89	3.04227
2367.43	0.01658	2367.43	1.52531	2367.43	3.04403
2365.97	0.01636	2365.97	1.52725	2365.97	3.04155
2364.51	0.01764	2364.51	1.52805	2364.51	3.04507
2363.06	0.01785	2363.06	1.52659	2363.06	3.04241
2361.6	0.01721	2361.6	1.5261	2361.6	3.04223
2360.14	0.01742	2360.14	1.52674	2360.14	3.04169
2358.68	0.01656	2358.68	1.52819	2358.68	3.03956
2357.22	0.01677	2357.22	1.52576	2357.22	3.04237
2355.76	0.01826	2355.76	1.52753	2355.76	3.04131
2354.3	0.01719	2354.3	1.52542	2354.3	3.04112
2352.84	0.01889	2352.84	1.52703	2352.84	3.0434
2351.38	0.01675	2351.38	1.52768	2351.38	3.04375
2349.92	0.01654	2349.92	1.52589	2349.92	3.04197
2348.46	0.01632	2348.46	1.52863	2348.46	3.04126
2346.99	0.0178	2346.99	1.52701	2346.99	3.04231
2345.53	0.01738	2345.53	1.52749	2345.53	3.04159
2344.07	0.01801	2344.07	1.52716	2344.07	3.04299
2342.61	0.01715	2342.61	1.52586	2342.61	3.04334
2341.14	0.018	2341.14	1.52634	2341.14	3.04385
2339.68	0.01757	2339.68	1.52601	2339.68	3.04349
2338.21	0.01587	2338.21	1.52617	2338.21	3.04172
2336.75	0.01671	2336.75	1.52713	2336.75	3.04048
2335.29	0.01586	2335.29	1.52841	2335.29	3.04153
2333.82	0.01671	2333.82	1.52567	2333.82	3.04293
2332.36	0.01776	2332.36	1.5255	2332.36	3.04415
2330.89	0.01776	2330.89	1.52678	2330.89	3.04273
2329.43	0.02306	2329.43	1.52887	2329.43	3.04219
2327.96	0.01839	2327.96	1.52935	2327.96	3.04359
2326.49	0.01754	2326.49	1.52725	2326.49	3.04042
2325.03	0.0152	2325.03	1.52966	2325.03	3.04164
2323.56	0.01626	2323.56	1.52772	2323.56	3.03935
2322.09	0.01646	2322.09	1.52546	2322.09	3.04267
2320.62	0.01773	2320.62	1.52819	2320.62	3.04249
2319.16	0.01709	2319.16	1.52673	2319.16	3.0409
2317.69	0.01751	2317.69	1.52721	2317.69	3.043
2316.22	0.01602	2316.22	1.52978	2316.22	3.04123
2314.75	0.01708	2314.75	1.52945	2314.75	3.04263
2313.28	0.01644	2313.28	1.52848	2313.28	3.03683
2311.81	0.01559	2311.81	1.52606	2311.81	3.04313
2310.34	0.01728	2310.34	1.52509	2310.34	3.0426
2308.87	0.01579	2308.87	1.5275	2308.87	3.04574
2307.4	0.01621	2307.4	1.52958	2307.4	3.04135
2305.93	0.01706	2305.93	1.52764	2305.93	3.04519
2304.46	0.01705	2304.46	1.5278	2304.46	3.04448
2302.99	0.01789	2302.99	1.52683	2302.99	3.04412
2301.52	0.01683	2301.52	1.52634	2301.52	3.04289
2300.04	0.01704	2300.04	1.52666	2300.04	3.04463
2298.57	0.0183	2298.57	1.53131	2298.57	3.04392
2297.1	0.01767	2297.1	1.52921	2297.1	3.04443
2295.63	0.01787	2295.63	1.53001	2295.63	3.04303
2294.15	0.01702	2294.15	1.52856	2294.15	3.03952
2292.68	0.01744	2292.68	1.53032	2292.68	3.04318
2291.21	0.01786	2291.21	1.52742	2291.21	3.04317
2289.73	0.01786	2289.73	1.53126	2289.73	3.04211
2288.26	0.01933	2288.26	1.52741	2288.26	3.04298
2286.78	0.01848	2286.78	1.52981	2286.78	3.04629
2285.31	0.01679	2285.31	1.52916	2285.31	3.04226
2283.83	0.01658	2283.83	1.52899	2283.83	3.04504
2282.36	0.01657	2282.36	1.53139	2282.36	3.04433
2280.88	0.01657	2280.88	1.52882	2280.88	3.04171
2279.4	0.01762	2279.4	1.52865	2279.4	3.04187
2277.93	0.0174	2277.93	1.52865	2277.93	3.04274
2276.45	0.01782	2276.45	1.52944	2276.45	3.04395
2274.97	0.01697	2274.97	1.53039	2274.97	3.04272
2273.49	0.01655	2273.49	1.52895	2273.49	3.04183
2272.02	0.01654	2272.02	1.5283	2272.02	3.04514
2270.54	0.01528	2270.54	1.52925	2270.54	3.04234
2269.06	0.0157	2269.06	1.52797	2269.06	3.04128
2267.58	0.01443	2267.58	1.53052	2267.58	3.04563
2266.1	0.0159	2266.1	1.52588	2266.1	3.04614
2264.62	0.01632	2264.62	1.52955	2264.62	3.04317
2263.14	0.01631	2263.14	1.53034	2263.14	3.03898
2261.66	0.01337	2261.66	1.52794	2261.66	3.04176
2260.18	0.01651	2260.18	1.53001	2260.18	3.04332
2258.7	0.01588	2258.7	1.52633	2258.7	3.044
2257.22	0.01441	2257.22	1.52728	2257.22	3.04173
2255.74	0.01776	2255.74	1.52791	2255.74	3.04381
2254.25	0.01692	2254.25	1.52791	2254.25	3.04275
2252.77	0.01796	2252.77	1.52854	2252.77	3.04361
2251.29	0.01607	2251.29	1.53013	2251.29	3.04117
2249.81	0.01565	2249.81	1.5298	2249.81	3.04342
2248.32	0.01585	2248.32	1.52868	2248.32	3.04306
2246.84	0.01522	2246.84	1.52899	2246.84	3.04462
2245.36	0.01627	2245.36	1.52914	2245.36	3.04565
2243.87	0.01752	2243.87	1.5277	2243.87	3.04286
2242.39	0.01479	2242.39	1.52722	2242.39	3.04233
2240.9	0.015	2240.9	1.53119	2240.9	3.04353
2239.42	0.01625	2239.42	1.53087	2239.42	3.04179
2237.93	0.01688	2237.93	1.52959	2237.93	3.04542
2236.45	0.01645	2236.45	1.52958	2236.45	3.0468
2234.96	0.01687	2234.96	1.53037	2234.96	3.04471
2233.47	0.01644	2233.47	1.52718	2233.47	3.04678
2231.99	0.01749	2231.99	1.52877	2231.99	3.04365
2230.5	0.01665	2230.5	1.53035	2230.5	3.04277
2229.01	0.01643	2229.01	1.53002	2229.01	3.04519
2227.52	0.01706	2227.52	1.52859	2227.52	3.04275
2226.04	0.01496	2226.04	1.52842	2226.04	3.04707
2224.55	0.01851	2224.55	1.5281	2224.55	3.04533
2223.06	0.01872	2223.06	1.53174	2223.06	3.0448
2221.57	0.01307	2221.57	1.52824	2221.57	3.04168
2220.08	0.01453	2220.08	1.5284	2220.08	3.04513
2218.59	0.01515	2218.59	1.52982	2218.59	3.04304
2217.1	0.01745	2217.1	1.52886	2217.1	3.04528
2215.61	0.01598	2215.61	1.53075	2215.61	3.04371
2214.12	0.01848	2214.12	1.52726	2214.12	3.04509
2212.63	0.01639	2212.63	1.52931	2212.63	3.04594
2211.13	0.01868	2211.13	1.52677	2211.13	3.04506
2209.64	0.01951	2209.64	1.52788	2209.64	3.04385
2208.15	0.01638	2208.15	1.53009	2208.15	3.04418
2206.66	0.01679	2206.66	1.5296	2206.66	3.04262
2205.17	0.017	2205.17	1.52817	2205.17	3.04416
2203.67	0.01533	2203.67	1.52927	2203.67	3.04243
2202.18	0.01616	2202.18	1.53069	2202.18	3.04604
2200.69	0.01449	2200.69	1.52879	2200.69	3.04568
2199.19	0.01698	2199.19	1.53036	2199.19	3.04136
2197.7	0.01698	2197.7	1.52956	2197.7	3.04221
2196.2	0.01552	2196.2	1.53098	2196.2	3.04065
2194.71	0.01676	2194.71	1.52671	2194.71	3.04099
2193.21	0.01655	2193.21	1.52702	2193.21	3.04115
2191.72	0.01654	2191.72	1.53175	2191.72	3.04304
2190.22	0.018	2190.22	1.52637	2190.22	3.0432
2188.72	0.01862	2188.72	1.52921	2188.72	3.04457
2187.23	0.01861	2187.23	1.52968	2187.23	3.0449
2185.73	0.01778	2185.73	1.52967	2185.73	3.04283
2184.23	0.01632	2184.23	1.53029	2184.23	3.0435
2182.74	0.01714	2182.74	1.52839	2182.74	3.04263
2181.24	0.01756	2181.24	1.53044	2181.24	3.04348
2179.74	0.01672	2179.74	1.5328	2179.74	3.04279
2178.24	0.01713	2178.24	1.52932	2178.24	3.04484
2176.74	0.01526	2176.74	1.52695	2176.74	3.04208
2175.24	0.01692	2175.24	1.52915	2175.24	3.04224
2173.74	0.0165	2173.74	1.52725	2173.74	3.04532
2172.24	0.01401	2172.24	1.52835	2172.24	3.04377
2170.74	0.01691	2170.74	1.53212	2170.74	3.04548
2169.24	0.01669	2169.24	1.5307	2169.24	3.04014
2167.74	0.0169	2167.74	1.52943	2167.74	3.04237
2166.24	0.01648	2166.24	1.52958	2166.24	3.0439
2164.74	0.0171	2164.74	1.52989	2164.74	3.04475
2163.24	0.01709	2163.24	1.53004	2163.24	3.04542
2161.73	0.01812	2161.73	1.52641	2161.73	3.04524
2160.23	0.01915	2160.23	1.53034	2160.23	3.04472
2158.73	0.01542	2158.73	1.52955	2158.73	3.04385
2157.22	0.01666	2157.22	1.52891	2157.22	3.04247
2155.72	0.01769	2155.72	1.53142	2155.72	3.0452
2154.22	0.01479	2154.22	1.53157	2154.22	3.04827
2152.71	0.01562	2152.71	1.52842	2152.71	3.04604
2151.21	0.01768	2151.21	1.5292	2151.21	3.04226
2149.7	0.01974	2149.7	1.53171	2149.7	3.04533
2148.2	0.01705	2148.2	1.53013	2148.2	3.04395
2146.69	0.01746	2146.69	1.532	2146.69	3.04394
2145.19	0.01663	2145.19	1.52964	2145.19	3.04308
2143.68	0.01725	2143.68	1.52791	2143.68	3.04409
2142.17	0.01931	2142.17	1.52979	2142.17	3.04442
2140.67	0.01868	2140.67	1.53025	2140.67	3.04441
2139.16	0.01785	2139.16	1.52852	2139.16	3.04594
2137.65	0.01702	2137.65	1.52961	2137.65	3.04286
2136.14	0.01785	2136.14	1.52976	2136.14	3.04148
2134.64	0.01825	2134.64	1.52991	2134.64	3.04215
2133.13	0.01619	2133.13	1.53304	2133.13	3.04317
2131.62	0.01886	2131.62	1.53131	2131.62	3.04299
2130.11	0.01803	2130.11	1.53177	2130.11	3.04229
2128.6	0.01597	2128.6	1.53207	2128.6	3.0445
2127.09	0.0172	2127.09	1.5305	2127.09	3.04603
2125.58	0.01637	2125.58	1.53128	2125.58	3.04329
2124.07	0.01699	2124.07	1.53268	2124.07	3.04413
2122.56	0.01616	2122.56	1.5297	2122.56	3.04225
2121.05	0.01616	2121.05	1.52954	2121.05	3.04411
2119.54	0.01698	2119.54	1.52859	2119.54	3.04291
2118.02	0.01738	2118.02	1.53187	2118.02	3.03949
2116.51	0.01471	2116.51	1.52983	2116.51	3.04084
2115	0.01676	2115	1.5317	2115	3.041
2113.48	0.01881	2113.48	1.53169	2113.48	3.04287
2111.97	0.01634	2111.97	1.53043	2111.97	3.04575
2110.46	0.01613	2110.46	1.52902	2110.46	3.04489
2108.94	0.0188	2108.94	1.52839	2108.94	3.04148
2107.43	0.01674	2107.43	1.53072	2107.43	3.04232
2105.91	0.01879	2105.91	1.52994	2105.91	3.04503
2104.4	0.01796	2104.4	1.52946	2104.4	3.04026
2102.88	0.01755	2102.88	1.53211	2102.88	3.04365
2101.37	0.01816	2101.37	1.53085	2101.37	3.04075
2099.85	0.02123	2099.85	1.53069	2099.85	3.04465
2098.34	0.0202	2098.34	1.53458	2098.34	3.04532
2096.82	0.01774	2096.82	1.5313	2096.82	3.04191
2095.3	0.01691	2095.3	1.53207	2095.3	3.04207
2093.79	0.01896	2093.79	1.53004	2093.79	3.04257
2092.27	0.01772	2092.27	1.53019	2092.27	3.04612
2090.75	0.01669	2090.75	1.53298	2090.75	3.04187
2089.23	0.01833	2089.23	1.53111	2089.23	3.04339
2087.71	0.01628	2087.71	1.53156	2087.71	3.0427
2086.19	0.01873	2086.19	1.53109	2086.19	3.04439
2084.67	0.01668	2084.67	1.53108	2084.67	3.04336
2083.15	0.0179	2083.15	1.53232	2083.15	3.04216
2081.63	0.01728	2081.63	1.53387	2081.63	3.04402
2080.11	0.0181	2080.11	1.52966	2080.11	3.04502
2078.59	0.01666	2078.59	1.53152	2078.59	3.04281
2077.07	0.01625	2077.07	1.53291	2077.07	3.04466
2075.55	0.01768	2075.55	1.53104	2075.55	3.04465
2074.03	0.01481	2074.03	1.53041	2074.03	3.04397
2072.51	0.01603	2072.51	1.52963	2072.51	3.04362
2070.98	0.01562	2070.98	1.52729	2070.98	3.04124
2069.46	0.01684	2069.46	1.53163	2069.46	3.04258
2067.94	0.01909	2067.94	1.52976	2067.94	3.04274
2066.41	0.01826	2066.41	1.53131	2066.41	3.04476
2064.89	0.01785	2064.89	1.53254	2064.89	3.04374
2063.37	0.01846	2063.37	1.53346	2063.37	3.04018
2061.84	0.01784	2061.84	1.53129	2061.84	3.04152
2060.32	0.01723	2060.32	1.53112	2060.32	3.04387
2058.79	0.01865	2058.79	1.53081	2058.79	3.04251
2057.27	0.01885	2057.27	1.52941	2057.27	3.0425
2055.74	0.01762	2055.74	1.53141	2055.74	3.04367
2054.21	0.01986	2054.21	1.53032	2054.21	3.04535
2052.69	0.01782	2052.69	1.53186	2052.69	3.04298
2051.16	0.01802	2051.16	1.53031	2051.16	3.04314
2049.63	0.01577	2049.63	1.53231	2049.63	3.0433
2048.11	0.01638	2048.11	1.53029	2048.11	3.04261
2046.58	0.01719	2046.58	1.53199	2046.58	3.04547
2045.05	0.018	2045.05	1.53213	2045.05	3.04411
2043.52	0.01881	2043.52	1.5329	2043.52	3.0441
2041.99	0.01799	2041.99	1.53289	2041.99	3.04358
2040.46	0.019	2040.46	1.53536	2040.46	3.0434
2038.93	0.01737	2038.93	1.53442	2038.93	3.04845
2037.4	0.01737	2037.4	1.53225	2037.4	3.04187
2035.87	0.01716	2035.87	1.53564	2035.87	3.04691
2034.34	0.01777	2034.34	1.53255	2034.34	3.04202
2032.81	0.01715	2032.81	1.53316	2032.81	3.0442
2031.28	0.01959	2031.28	1.53238	2031.28	3.04217
2029.75	0.01755	2029.75	1.53314	2029.75	3.04552
2028.22	0.01714	2028.22	1.53267	2028.22	3.04416
2026.68	0.01957	2026.68	1.53282	2026.68	3.04365
2025.15	0.01896	2025.15	1.5325	2025.15	3.04213
2023.62	0.01733	2023.62	1.53203	2023.62	3.04699
2022.09	0.01753	2022.09	1.53064	2022.09	3.04362
2020.55	0.01611	2020.55	1.53217	2020.55	3.04646
2019.02	0.01793	2019.02	1.53216	2019.02	3.04528
2017.48	0.01731	2017.48	1.53108	2017.48	3.04275
2015.95	0.01995	2015.95	1.53199	2015.95	3.04442
2014.41	0.01954	2014.41	1.5343	2014.41	3.04424
2012.88	0.0175	2012.88	1.53383	2012.88	3.0402
2011.34	0.02013	2011.34	1.53043	2011.34	3.04506
2009.8	0.01912	2009.8	1.53043	2009.8	3.0422
2008.27	0.01952	2008.27	1.5318	2008.27	3.04303
2006.73	0.01911	2006.73	1.53349	2006.73	3.04536
2005.2	0.01647	2005.2	1.53348	2005.2	3.04183
2003.66	0.0189	2003.66	1.53255	2003.66	3.044
2002.12	0.01687	2002.12	1.53546	2002.12	3.04399
2000.58	0.0203	2000.58	1.53223	2000.58	3.04666
1999.04	0.01989	1999.04	1.53268	1999.04	3.04481
1997.5	0.01827	1997.5	1.53221	1997.5	3.04547
1995.96	0.01746	1995.96	1.53067	1995.96	3.04345
1994.42	0.01988	1994.42	1.53511	1994.42	3.04411
1992.88	0.01765	1992.88	1.53403	1992.88	3.0446
1991.34	0.01926	1991.34	1.53188	1991.34	3.04442
1989.8	0.01926	1989.8	1.53386	1989.8	3.04173
1988.26	0.02006	1988.26	1.53447	1988.26	3.04607
1986.72	0.01965	1986.72	1.53262	1986.72	3.04355
1985.18	0.01743	1985.18	1.53384	1985.18	3.04404
1983.64	0.01803	1983.64	1.53444	1983.64	3.04671
1982.1	0.01984	1982.1	1.5375	1982.1	3.04352
1980.55	0.01963	1980.55	1.53749	1980.55	3.04335
1979.01	0.02044	1979.01	1.53718	1979.01	3.04551
1977.46	0.01942	1977.46	1.53701	1977.46	3.04449
1975.92	0.0172	1975.92	1.53578	1975.92	3.04315
1974.38	0.01982	1974.38	1.53577	1974.38	3.04731
1972.83	0.01881	1972.83	1.53469	1972.83	3.0468
1971.29	0.0186	1971.29	1.53591	1971.29	3.04679
1969.74	0.0198	1969.74	1.53605	1969.74	3.04594
1968.2	0.01919	1968.2	1.53482	1968.2	3.04576
1966.65	0.0202	1966.65	1.53665	1966.65	3.04109
1965.11	0.01858	1965.11	1.53557	1965.11	3.04291
1963.56	0.01757	1963.56	1.53633	1963.56	3.0449
1962.01	0.02099	1962.01	1.53479	1962.01	3.04522
1960.46	0.01998	1960.46	1.53631	1960.46	3.04305
1958.92	0.01957	1958.92	1.53538	1958.92	3.0447
1957.37	0.01796	1957.37	1.53873	1957.37	3.04635
1955.82	0.01695	1955.82	1.53995	1955.82	3.04701
1954.27	0.02217	1954.27	1.53933	1954.27	3.04883
1952.72	0.02196	1952.72	1.53795	1952.72	3.04582
1951.17	0.02135	1951.17	1.53855	1951.17	3.04615
1949.62	0.02095	1949.62	1.53976	1949.62	3.04796
1948.07	0.01873	1948.07	1.53838	1948.07	3.05028
1946.52	0.01853	1946.52	1.53486	1946.52	3.04578
1944.97	0.01832	1944.97	1.53683	1944.97	3.04594
1943.42	0.02052	1943.42	1.53911	1943.42	3.04609
1941.87	0.01992	1941.87	1.5356	1941.87	3.04641
1940.32	0.01851	1940.32	1.53574	1940.32	3.04507
1938.77	0.01931	1938.77	1.53634	1938.77	3.04622
1937.21	0.0201	1937.21	1.53664	1937.21	3.0487
1935.66	0.0211	1935.66	1.53678	1935.66	3.04255
1934.11	0.01789	1934.11	1.53814	1934.11	3.04536
1932.55	0.01869	1932.55	1.53524	1932.55	3.04834
1931	0.01908	1931	1.53813	1931	3.04319
1929.45	0.01928	1929.45	1.54009	1929.45	3.04848
1927.89	0.02128	1927.89	1.541	1927.89	3.044
1926.33	0.01827	1926.33	1.53916	1926.33	3.04514
1924.78	0.02047	1924.78	1.53688	1924.78	3.0458
1923.22	0.01886	1923.22	1.53914	1923.22	3.04612
1921.67	0.01926	1921.67	1.54081	1921.67	3.0476
1920.11	0.01925	1920.11	1.53822	1920.11	3.04444
1918.55	0.01965	1918.55	1.53517	1918.55	3.04178
1917	0.01864	1917	1.5382	1917	3.04343
1915.44	0.01724	1915.44	1.53713	1915.44	3.04623
1913.88	0.02083	1913.88	1.53894	1913.88	3.04142
1912.32	0.02083	1912.32	1.53863	1912.32	3.04373
1910.77	0.02102	1910.77	1.53922	1910.77	3.04487
1909.21	0.01802	1909.21	1.53724	1909.21	3.04288
1907.65	0.01642	1907.65	1.53936	1907.65	3.04766
1906.09	0.02061	1906.09	1.53904	1906.09	3.04501
1904.53	0.0204	1904.53	1.53813	1904.53	3.04566
1902.97	0.02139	1902.97	1.53645	1902.97	3.04944
1901.41	0.019	1901.41	1.5375	1901.41	3.04943
1899.84	0.01919	1899.84	1.53674	1899.84	3.04331
1898.28	0.01919	1898.28	1.53718	1898.28	3.04924
1896.72	0.01918	1896.72	1.53551	1896.72	3.04445
1895.16	0.01938	1895.16	1.53792	1895.16	3.04411
1893.6	0.02455	1893.6	1.53655	1893.6	3.0436
1892.03	0.02036	1892.03	1.53911	1892.03	3.04277
1890.47	0.01916	1890.47	1.54183	1890.47	3.04424
1888.91	0.01916	1888.91	1.53743	1888.91	3.04423
1887.34	0.02075	1887.34	1.53954	1887.34	3.04537
1885.78	0.01915	1885.78	1.53726	1885.78	3.04207
1884.21	0.01994	1884.21	1.53952	1884.21	3.04074
1882.65	0.02093	1882.65	1.53725	1882.65	3.04518
1881.08	0.02013	1881.08	1.53814	1881.08	3.04319
1879.52	0.01814	1879.52	1.53874	1879.52	3.04318
1877.95	0.01952	1877.95	1.53933	1877.95	3.04251
1876.39	0.02031	1876.39	1.53782	1876.39	3.04398
1874.82	0.01832	1874.82	1.53766	1874.82	3.04496
1873.25	0.0203	1873.25	1.53689	1873.25	3.04478
1871.68	0.02149	1871.68	1.53492	1871.68	3.04494
1870.12	0.02148	1870.12	1.53673	1870.12	3.04526
1868.55	0.02049	1868.55	1.53687	1868.55	3.04311
1866.98	0.01949	1866.98	1.53565	1866.98	3.04359
1865.41	0.02087	1865.41	1.53911	1865.41	3.04572
1863.84	0.01968	1863.84	1.53805	1863.84	3.04308
1862.27	0.01789	1862.27	1.53728	1862.27	3.04438
1860.7	0.01967	1860.7	1.53697	1860.7	3.04536
1859.13	0.01907	1859.13	1.53877	1859.13	3.04567
1857.56	0.01867	1857.56	1.53771	1857.56	3.0455
1855.99	0.01926	1855.99	1.53875	1855.99	3.04647
1854.42	0.01787	1854.42	1.53694	1854.42	3.04548
1852.85	0.01866	1852.85	1.53422	1852.85	3.04317
1851.27	0.01964	1851.27	1.53512	1851.27	3.04562
1849.7	0.02003	1849.7	1.53646	1849.7	3.04331
1848.13	0.02201	1848.13	1.53615	1848.13	3.04478
1846.55	0.01923	1846.55	1.5363	1846.55	3.04329
1844.98	0.01824	1844.98	1.53418	1844.98	3.04754
1843.41	0.01804	1843.41	1.53673	1843.41	3.05031
1841.83	0.02159	1841.83	1.53567	1841.83	3.04277
1840.26	0.01882	1840.26	1.53446	1840.26	3.04456
1838.68	0.02118	1838.68	1.5349	1838.68	3.0457
1837.11	0.02177	1837.11	1.53504	1837.11	3.04797
1835.53	0.01762	1835.53	1.53459	1835.53	3.04355
1833.96	0.01919	1833.96	1.53698	1833.96	3.04321
1832.38	0.02097	1832.38	1.53562	1832.38	3.04386
1830.8	0.01899	1830.8	1.53471	1830.8	3.04401
1829.23	0.02036	1829.23	1.53366	1829.23	3.04482
1827.65	0.01977	1827.65	1.5332	1827.65	3.04562
1826.07	0.01662	1826.07	1.53529	1826.07	3.04773
1824.49	0.01858	1824.49	1.53334	1824.49	3.04739
1822.91	0.01838	1822.91	1.53318	1822.91	3.04347
1821.33	0.01661	1821.33	1.53347	1821.33	3.04428
1819.76	0.01935	1819.76	1.53809	1819.76	3.04719
1818.18	0.02092	1818.18	1.53495	1818.18	3.04718
1816.6	0.01935	1816.6	1.53434	1816.6	3.04619
1815.01	0.01739	1815.01	1.53433	1815.01	3.04439
1813.43	0.01994	1813.43	1.53299	1813.43	3.04277
1811.85	0.02209	1811.85	1.53282	1811.85	3.04534
1810.27	0.01855	1810.27	1.5343	1810.27	3.04503
1808.69	0.01916	1808.69	1.53354	1808.69	3.0437
1807.11	0.02088	1807.11	1.53486	1807.11	3.04484
1805.52	0.01836	1805.52	1.5313	1805.52	3.044
1803.94	0.0205	1803.94	1.53098	1803.94	3.0419
1802.36	0.01855	1802.36	1.53174	1802.36	3.04252
1800.77	0.02084	1800.77	1.53129	1800.77	3.04351
1799.19	0.0205	1799.19	1.53305	1799.19	3.04593
1797.61	0.01916	1797.61	1.53141	1797.61	3.04365
1796.02	0.01853	1796.02	1.53037	1796.02	3.04432
1794.44	0.01994	1794.44	1.52981	1794.44	3.04321
1792.85	0.01989	1792.85	1.53108	1792.85	3.04301
1791.26	0.01812	1791.26	1.52932	1791.26	3.04651
1789.68	0.01912	1789.68	1.5304	1789.68	3.04644
1788.09	0.01794	1788.09	1.52887	1788.09	3.04542
1786.5	0.01963	1786.5	1.52883	1786.5	3.04473
1784.92	0.02065	1784.92	1.53051	1784.92	3.04457
1783.33	0.02183	1783.33	1.52845	1783.33	3.04608
1781.74	0.02083	1781.74	1.53088	1781.74	3.04361
1780.15	0.0191	1780.15	1.52826	1780.15	3.04666
1778.56	0.01986	1778.56	1.52913	1778.56	3.04321
1776.97	0.02123	1776.97	1.52883	1776.97	3.04568
1775.38	0.02061	1775.38	1.52938	1775.38	3.043
1773.79	0.02142	1773.79	1.52905	1773.79	3.04304
1772.2	0.01995	1772.2	1.52913	1772.2	3.04341
1770.61	0.02255	1770.61	1.5308	1770.61	3.04623
1769.02	0.01886	1769.02	1.53034	1769.02	3.04494
1767.43	0.02281	1767.43	1.5312	1767.43	3.0479
1765.84	0.02187	1765.84	1.53163	1765.84	3.04518
1764.25	0.02101	1764.25	1.52761	1764.25	3.04731
1762.65	0.023	1762.65	1.53045	1762.65	3.04717
1761.06	0.01914	1761.06	1.52807	1761.06	3.04622
1759.47	0.02163	1759.47	1.52767	1759.47	3.04494
1757.87	0.02093	1757.87	1.52927	1757.87	3.04825
1756.28	0.02149	1756.28	1.52644	1756.28	3.04306
1754.69	0.02117	1754.69	1.52798	1754.69	3.04408
1753.09	0.02075	1753.09	1.52827	1753.09	3.04456
1751.5	0.02096	1751.5	1.52753	1751.5	3.04437
1749.9	0.01959	1749.9	1.52657	1749.9	3.04425
1748.3	0.01865	1748.3	1.52605	1748.3	3.04139
1746.71	0.02025	1746.71	1.52636	1746.71	3.04352
1745.11	0.02182	1745.11	1.52653	1745.11	3.04461
1743.51	0.02087	1743.51	1.52629	1743.51	3.04714
1741.92	0.02136	1741.92	1.52822	1741.92	3.04423
1740.32	0.02073	1740.32	1.52917	1740.32	3.04483
1738.72	0.02295	1738.72	1.5286	1738.72	3.04444
1737.12	0.02225	1737.12	1.53123	1737.12	3.04902
1735.52	0.02603	1735.52	1.53112	1735.52	3.04733
1733.92	0.02749	1733.92	1.533	1733.92	3.04878
1732.32	0.03213	1732.32	1.54387	1732.32	3.04921
1730.72	0.04378	1730.72	1.55923	1730.72	3.05616
1729.12	0.0761	1729.12	1.59394	1729.12	3.07111
1727.52	0.12271	1727.52	1.65561	1727.52	3.09941
1725.92	0.18262	1725.92	1.70819	1725.92	3.13344
1724.32	0.1796	1724.32	1.70254	1724.32	3.13536
1722.72	0.13215	1722.72	1.64477	1722.72	3.10263
1721.12	0.07678	1721.12	1.58814	1721.12	3.07342
1719.52	0.05344	1719.52	1.56014	1719.52	3.0624
1717.91	0.04109	1717.91	1.54836	1717.91	3.05675
1716.31	0.03358	1716.31	1.5381	1716.31	3.05178
1714.71	0.0303	1714.71	1.53668	1714.71	3.04679
1713.1	0.02693	1713.1	1.53139	1713.1	3.05059
1711.5	0.02482	1711.5	1.53045	1711.5	3.04817
1709.89	0.02423	1709.89	1.52743	1709.89	3.04932
1708.29	0.02273	1708.29	1.52717	1708.29	3.04762
1706.68	0.02244	1706.68	1.5254	1706.68	3.04873
1705.07	0.02002	1705.07	1.52576	1705.07	3.04752
1703.47	0.01999	1703.47	1.52441	1703.47	3.04507
1701.86	0.02052	1701.86	1.52248	1701.86	3.04538
1700.26	0.02245	1700.26	1.52392	1700.26	3.04448
1698.65	0.02043	1698.65	1.52279	1698.65	3.04375
1697.04	0.01962	1697.04	1.52377	1697.04	3.04547
1695.43	0.01927	1695.43	1.52295	1695.43	3.04619
1693.82	0.0207	1693.82	1.52357	1693.82	3.04498
1692.21	0.01985	1692.21	1.52225	1692.21	3.04294
1690.61	0.01951	1690.61	1.5204	1690.61	3.04585
1689	0.01847	1689	1.52151	1689	3.04565
1687.38	0.01976	1687.38	1.52184	1687.38	3.04261
1685.78	0.01785	1685.78	1.52239	1685.78	3.04371
1684.16	0.01839	1684.16	1.5224	1684.16	3.043
1682.55	0.01801	1682.55	1.5218	1682.55	3.04359
1680.94	0.01926	1680.94	1.52256	1680.94	3.04489
1679.33	0.01934	1679.33	1.52021	1679.33	3.04485
1677.72	0.02026	1677.72	1.52072	1677.72	3.04571
1676.11	0.02046	1676.11	1.522	1676.11	3.04593
1674.49	0.0179	1674.49	1.51975	1674.49	3.04538
1672.88	0.01825	1672.88	1.5218	1672.88	3.04537
1671.26	0.02147	1671.26	1.52129	1671.26	3.04385
1669.65	0.01933	1669.65	1.52013	1669.65	3.04506
1668.04	0.01662	1668.04	1.51972	1668.04	3.0445
1666.42	0.01729	1666.42	1.51902	1666.42	3.04512
1664.8	0.01826	1664.8	1.52134	1664.8	3.04438
1663.19	0.01883	1663.19	1.51958	1663.19	3.04429
1661.57	0.02029	1661.57	1.52137	1661.57	3.04559
1659.96	0.01817	1659.96	1.52108	1659.96	3.04407
1658.34	0.0178	1658.34	1.52115	1658.34	3.04374
1656.72	0.01866	1656.72	1.52088	1656.72	3.04349
1655.11	0.01927	1655.11	1.52101	1655.11	3.04484
1653.49	0.01771	1653.49	1.5197	1653.49	3.04327
1651.87	0.01784	1651.87	1.52023	1651.87	3.04494
1650.25	0.01911	1650.25	1.52118	1650.25	3.04344
1648.63	0.01815	1648.63	1.51944	1648.63	3.04398
1647.01	0.01777	1647.01	1.51952	1647.01	3.04453
1645.39	0.01633	1645.39	1.51891	1645.39	3.04486
1643.77	0.01679	1643.77	1.51865	1643.77	3.04499
1642.15	0.01806	1642.15	1.52053	1642.15	3.0434
1640.53	0.01754	1640.53	1.51915	1640.53	3.04517
1638.91	0.0197	1638.91	1.51813	1638.91	3.04482
1637.29	0.01965	1637.29	1.51834	1637.29	3.04513
1635.67	0.01954	1635.67	1.51938	1635.67	3.04521
1634.04	0.01922	1634.04	1.51918	1634.04	3.0426
1632.42	0.01745	1632.42	1.52026	1632.42	3.04344
1630.8	0.01828	1630.8	1.51928	1630.8	3.04277
1629.17	0.01899	1629.17	1.5204	1629.17	3.04657
1627.55	0.0213	1627.55	1.52072	1627.55	3.04516
1625.93	0.01864	1625.93	1.52108	1625.93	3.04745
1624.3	0.02069	1624.3	1.52036	1624.3	3.04662
1622.68	0.02405	1622.68	1.52669	1622.68	3.04958
1621.05	0.02676	1621.05	1.52922	1621.05	3.05104
1619.42	0.02934	1619.42	1.53012	1619.42	3.05211
1617.8	0.0319	1617.8	1.53405	1617.8	3.05131
1616.17	0.03628	1616.17	1.53531	1616.17	3.05742
1614.54	0.04071	1614.54	1.54177	1614.54	3.05977
1612.92	0.04962	1612.92	1.54839	1612.92	3.06444
1611.29	0.06211	1611.29	1.55365	1611.29	3.07284
1609.66	0.06337	1609.66	1.55551	1609.66	3.07213
1608.03	0.04985	1608.03	1.54589	1608.03	3.06742
1606.4	0.04044	1606.4	1.53904	1606.4	3.05789
1604.77	0.0327	1604.77	1.53168	1604.77	3.05662
1603.14	0.02714	1603.14	1.52751	1603.14	3.05058
1601.51	0.02508	1601.51	1.52682	1601.51	3.05207
1599.88	0.02458	1599.88	1.52353	1599.88	3.0489
1598.25	0.0244	1598.25	1.52381	1598.25	3.04707
1596.62	0.02247	1596.62	1.52355	1596.62	3.04694
1594.99	0.0215	1594.99	1.52243	1594.99	3.04373
1593.36	0.02016	1593.36	1.52161	1593.36	3.0473
1591.72	0.02145	1591.72	1.51989	1591.72	3.04488
1590.09	0.01985	1590.09	1.52091	1590.09	3.04591
1588.46	0.0188	1588.46	1.52163	1588.46	3.04383
1586.83	0.01913	1586.83	1.52081	1586.83	3.0444
1585.19	0.01973	1585.19	1.52111	1585.19	3.04422
1583.56	0.02132	1583.56	1.52141	1583.56	3.04628
1581.92	0.02093	1581.92	1.52285	1581.92	3.04387
1580.29	0.02551	1580.29	1.52358	1580.29	3.04762
1578.65	0.02478	1578.65	1.52768	1578.65	3.0453
1577.02	0.02665	1577.02	1.52893	1577.02	3.0444
1575.38	0.02646	1575.38	1.52593	1575.38	3.04524
1573.74	0.02162	1573.74	1.52444	1573.74	3.04543
1572.11	0.02242	1572.11	1.52413	1572.11	3.04356
1570.47	0.01921	1570.47	1.52188	1570.47	3.04377
1568.83	0.02077	1568.83	1.52052	1568.83	3.04344
1567.19	0.01916	1567.19	1.51925	1567.19	3.04133
1565.55	0.01836	1565.55	1.52124	1565.55	3.04159
1563.92	0.0187	1563.92	1.51882	1563.92	3.04291
1562.28	0.01965	1562.28	1.51991	1562.28	3.04225
1560.64	0.01946	1560.64	1.51899	1560.64	3.04355
1559	0.01839	1559	1.51915	1559	3.04689
1557.36	0.01966	1557.36	1.51979	1557.36	3.04376
1555.71	0.01918	1555.71	1.51957	1555.71	3.04158
1554.07	0.02029	1554.07	1.51917	1554.07	3.04213
1552.43	0.01781	1552.43	1.51881	1552.43	3.04184
1550.79	0.01909	1550.79	1.51821	1550.79	3.04061
1549.15	0.01774	1549.15	1.51604	1549.15	3.04223
1547.5	0.01824	1547.5	1.51904	1547.5	3.0454
1545.86	0.01751	1545.86	1.51778	1545.86	3.04678
1544.22	0.01602	1544.22	1.51829	1544.22	3.0436
1542.57	0.01754	1542.57	1.51703	1542.57	3.04185
1540.93	0.01688	1540.93	1.51931	1540.93	3.03768
1539.29	0.01501	1539.29	1.51662	1539.29	3.04223
1537.64	0.01843	1537.64	1.51728	1537.64	3.04333
1535.99	0.01672	1535.99	1.51731	1535.99	3.04274
1534.35	0.01772	1534.35	1.51687	1534.35	3.04516
1532.7	0.01537	1532.7	1.51629	1532.7	3.04329
1531.05	0.0173	1531.05	1.51682	1531.05	3.04473
1529.41	0.01707	1529.41	1.51729	1529.41	3.04236
1527.76	0.01669	1527.76	1.51825	1527.76	3.04234
1526.11	0.01649	1526.11	1.51797	1526.11	3.04415
1524.46	0.01573	1524.46	1.51909	1524.46	3.04496
1522.82	0.01688	1522.82	1.51924	1522.82	3.04431
1521.17	0.01899	1521.17	1.51797	1521.17	3.04637
1519.52	0.01608	1519.52	1.51625	1519.52	3.04122
1517.87	0.01531	1517.87	1.51681	1517.87	3.04087
1516.22	0.01667	1516.22	1.51824	1516.22	3.03867
1514.57	0.01628	1514.57	1.51623	1514.57	3.04553
1512.92	0.01588	1512.92	1.51765	1512.92	3.04427
1511.26	0.01743	1511.26	1.51736	1511.26	3.04097
1509.61	0.01607	1509.61	1.51621	1509.61	3.03845
1507.96	0.01586	1507.96	1.5175	1507.96	3.04205
1506.31	0.01566	1506.31	1.5175	1506.31	3.04063
1504.65	0.01547	1504.65	1.51764	1504.65	3.04485
1503	0.01624	1503	1.51778	1503	3.04265
1501.35	0.01526	1501.35	1.51792	1501.35	3.04452
1499.69	0.01642	1499.69	1.5169	1499.69	3.04592
1498.04	0.01661	1498.04	1.51805	1498.04	3.04324
1496.38	0.01622	1496.38	1.51833	1496.38	3.04527
1494.73	0.01758	1494.73	1.51689	1494.73	3.04385
1493.07	0.0166	1493.07	1.51875	1493.07	3.04447
1491.42	0.01523	1491.42	1.51818	1491.42	3.04336
1489.76	0.01523	1489.76	1.51818	1489.76	3.04336
1489.1	0.01873	1489.1	1.5176	1489.1	3.04617
1487.47	0.01951	1487.47	1.51759	1487.47	3.0424
1485.84	0.01678	1485.84	1.51816	1485.84	3.04192
1484.2	0.01814	1484.2	1.51974	1484.2	3.04206
1482.57	0.01833	1482.57	1.51887	1482.57	3.04017
1480.93	0.02085	1480.93	1.51801	1480.93	3.04236
1479.3	0.02104	1479.3	1.52088	1479.3	3.04611
1477.66	0.01909	1477.66	1.51987	1477.66	3.04297
1476.03	0.01676	1476.03	1.52058	1476.03	3.04358
1474.39	0.0187	1474.39	1.51943	1474.39	3.04561
1472.75	0.01928	1472.75	1.51928	1472.75	3.04419
1471.12	0.01908	1471.12	1.51927	1471.12	3.04512
1469.48	0.01907	1469.48	1.52056	1469.48	3.04354
1467.84	0.01946	1467.84	1.51984	1467.84	3.04604
1466.2	0.02062	1466.2	1.52227	1466.2	3.04587
1464.56	0.02022	1464.56	1.52542	1464.56	3.04445
1462.93	0.02235	1462.93	1.52269	1462.93	3.04726
1461.29	0.02216	1461.29	1.52383	1461.29	3.04725
1459.65	0.02681	1459.65	1.52898	1459.65	3.04521
1458.01	0.03204	1458.01	1.53098	1458.01	3.05442
1456.37	0.03533	1456.37	1.53541	1456.37	3.05222
1454.73	0.03261	1454.73	1.53498	1454.73	3.05628
1453.09	0.03725	1453.09	1.53526	1453.09	3.05564
1451.44	0.03821	1451.44	1.53925	1451.44	3.06078
1449.8	0.04285	1449.8	1.54025	1449.8	3.0628
1448.16	0.04246	1448.16	1.53867	1448.16	3.05919
1446.52	0.03838	1446.52	1.53923	1446.52	3.06043
1444.88	0.03934	1444.88	1.53922	1444.88	3.0562
1443.23	0.03701	1443.23	1.53907	1443.23	3.05088
1441.59	0.03506	1441.59	1.53492	1441.59	3.0529
1439.95	0.03254	1439.95	1.53534	1439.95	3.05133
1438.3	0.03737	1438.3	1.54804	1438.3	3.05241
1436.66	0.05051	1436.66	1.56817	1436.66	3.0591
1435.01	0.07661	1435.01	1.59314	1435.01	3.07187
1433.37	0.08452	1433.37	1.59369	1433.37	3.07342
1431.72	0.06517	1431.72	1.56398	1431.72	3.06327
1430.07	0.03945	1430.07	1.53957	1430.07	3.05204
1428.43	0.02515	1428.43	1.52943	1428.43	3.04984
1426.78	0.0236	1426.78	1.52187	1426.78	3.05108
1425.13	0.0205	1425.13	1.52186	1425.13	3.04515
1423.49	0.01798	1423.49	1.51915	1423.49	3.04576
1421.84	0.01779	1421.84	1.51971	1421.84	3.04451
1420.19	0.01778	1420.19	1.519	1420.19	3.04605
1418.54	0.01778	1418.54	1.51899	1418.54	3.04247
1416.89	0.01662	1416.89	1.51813	1416.89	3.04463
1415.25	0.01681	1415.25	1.51742	1415.25	3.04369
1413.6	0.01565	1413.6	1.51699	1413.6	3.04073
1411.95	0.01661	1411.95	1.51741	1411.95	3.04336
1410.3	0.01776	1410.3	1.51598	1410.3	3.04273
1408.65	0.01564	1408.65	1.51726	1408.65	3.04163
1407	0.0164	1407	1.51853	1407	3.04457
1405.34	0.01601	1405.34	1.51768	1405.34	3.04254
1403.69	0.0162	1403.69	1.51682	1403.69	3.04285
1402.04	0.01543	1402.04	1.51724	1402.04	3.04253
1400.39	0.01735	1400.39	1.5171	1400.39	3.04143
1398.74	0.01619	1398.74	1.51823	1398.74	3.04064
1397.08	0.01715	1397.08	1.51695	1397.08	3.04265
1395.43	0.01657	1395.43	1.51737	1395.43	3.04388
1393.78	0.0156	1393.78	1.51566	1393.78	3.04139
1392.12	0.01483	1392.12	1.51708	1392.12	3.04154
1390.47	0.01579	1390.47	1.51494	1390.47	3.04091
1388.81	0.01674	1388.81	1.51636	1388.81	3.04508
1387.16	0.01636	1387.16	1.51735	1387.16	3.04321
1385.5	0.01635	1385.5	1.51649	1385.5	3.04057
1383.85	0.01693	1383.85	1.51777	1383.85	3.04242
1382.19	0.01673	1382.19	1.51861	1382.19	3.04349
1380.53	0.01538	1380.53	1.51719	1380.53	3.04008
1378.88	0.01557	1378.88	1.5179	1378.88	3.04115
1377.22	0.01537	1377.22	1.5169	1377.22	3.04316
1375.56	0.01441	1375.56	1.51633	1375.56	3.04407
1373.9	0.01479	1373.9	1.51392	1373.9	3.04236
1372.24	0.01517	1372.24	1.51533	1372.24	3.03787
1370.58	0.01651	1370.58	1.5166	1370.58	3.04327
1368.93	0.01497	1368.93	1.51844	1368.93	3.0428
1367.27	0.01899	1367.27	1.52027	1367.27	3.04387
1365.61	0.01937	1365.61	1.51914	1365.61	3.04587
1363.95	0.01918	1363.95	1.51899	1363.95	3.04493
1362.29	0.01841	1362.29	1.51814	1362.29	3.04523
1360.62	0.01802	1360.62	1.51955	1360.62	3.04229
1358.96	0.01801	1358.96	1.51869	1358.96	3.04552
1357.3	0.01782	1357.3	1.51671	1357.3	3.04319
1355.64	0.01686	1355.64	1.51671	1355.64	3.04272
1353.98	0.01724	1353.98	1.51586	1353.98	3.04472
1352.31	0.01589	1352.31	1.51712	1352.31	3.0427
1350.65	0.01685	1350.65	1.51839	1350.65	3.04423
1348.99	0.01627	1348.99	1.51853	1348.99	3.04376
1347.32	0.01646	1347.32	1.51683	1347.32	3.04329
1345.66	0.01683	1345.66	1.5157	1345.66	3.04189
1343.99	0.01702	1343.99	1.51654	1343.99	3.04173
1342.33	0.01473	1342.33	1.51964	1342.33	3.04403
1340.66	0.01587	1340.66	1.51639	1340.66	3.0434
1339	0.01644	1339	1.51582	1339	3.04432
1337.33	0.01681	1337.33	1.51906	1337.33	3.04415
1335.67	0.01376	1335.67	1.5192	1335.67	3.04153
1334	0.01471	1334	1.51666	1334	3.04183
1332.33	0.01318	1332.33	1.51834	1332.33	3.04166
1330.66	0.01489	1330.66	1.51665	1330.66	3.04119
1329	0.01584	1329	1.51848	1329	3.04226
1327.33	0.01546	1327.33	1.51847	1327.33	3.04102
1325.66	0.01564	1325.66	1.51805	1325.66	3.04316
1323.99	0.01697	1323.99	1.52057	1323.99	3.04254
1322.32	0.01945	1322.32	1.52198	1322.32	3.04253
1320.65	0.01906	1320.65	1.52422	1320.65	3.04267
1318.98	0.02515	1318.98	1.52689	1318.98	3.04604
1317.31	0.02591	1317.31	1.53096	1317.31	3.04649
1315.64	0.02628	1315.64	1.53222	1315.64	3.04448
1313.97	0.03104	1313.97	1.53137	1313.97	3.04432
1312.3	0.02684	1312.3	1.5301	1312.3	3.0483
1310.62	0.02665	1310.62	1.53121	1310.62	3.04691
1308.95	0.02968	1308.95	1.53753	1308.95	3.04506
1307.28	0.03253	1307.28	1.53681	1307.28	3.04535
1305.61	0.02986	1305.61	1.53582	1305.61	3.0455
1303.93	0.02548	1303.93	1.53034	1303.93	3.04748
1302.26	0.02833	1302.26	1.53034	1302.26	3.04716
1300.59	0.0287	1300.59	1.53313	1300.59	3.04424
1298.91	0.02622	1298.91	1.53439	1298.91	3.04699
1297.24	0.03362	1297.24	1.53817	1297.24	3.05065
1295.56	0.03969	1295.56	1.54096	1295.56	3.05156
1293.88	0.04025	1293.88	1.54852	1293.88	3.05614
1292.21	0.04689	1292.21	1.55804	1292.21	3.05888
1290.53	0.05959	1290.53	1.56419	1290.53	3.06407
1288.86	0.07096	1288.86	1.5779	1288.86	3.07063
1287.18	0.07986	1287.18	1.59217	1287.18	3.07581
1285.5	0.08989	1285.5	1.60405	1285.5	3.07686
1283.82	0.0984	1283.82	1.62138	1283.82	3.08479
1282.15	0.11904	1282.15	1.63717	1282.15	3.09333
1280.47	0.11996	1280.47	1.64092	1280.47	3.09545
1278.79	0.10629	1278.79	1.61683	1278.79	3.08443
1277.11	0.0771	1277.11	1.58212	1277.11	3.06838
1275.43	0.04981	1275.43	1.55637	1275.43	3.05707
1273.75	0.03598	1273.75	1.54182	1273.75	3.0511
1272.07	0.02821	1272.07	1.53357	1272.07	3.04666
1270.39	0.0229	1270.39	1.52881	1270.39	3.04741
1268.71	0.02233	1268.71	1.52349	1268.71	3.04313
1267.03	0.02119	1267.03	1.52335	1267.03	3.04541
1265.34	0.01797	1265.34	1.52236	1265.34	3.04509
1263.66	0.01834	1263.66	1.52054	1263.66	3.04341
1261.98	0.01721	1261.98	1.51872	1261.98	3.04126
1260.29	0.01607	1260.29	1.51649	1260.29	3.04278
1258.61	0.01398	1258.61	1.51634	1258.61	3.03987
1256.93	0.01511	1256.93	1.51787	1256.93	3.04184
1255.24	0.01511	1255.24	1.51717	1255.24	3.04229
1253.56	0.01643	1253.56	1.5155	1253.56	3.04198
1251.88	0.01624	1251.88	1.51647	1251.88	3.0444
1250.19	0.0168	1250.19	1.5173	1250.19	3.04135
1248.5	0.01321	1248.5	1.5159	1248.5	3.0383
1246.82	0.01434	1246.82	1.51729	1246.82	3.04133
1245.13	0.01509	1245.13	1.51715	1245.13	3.04117
1243.44	0.01546	1243.44	1.51589	1243.44	3.03964
1241.76	0.01339	1241.76	1.51853	1241.76	3.04024
1240.07	0.01414	1240.07	1.51714	1240.07	3.04144
1238.38	0.01451	1238.38	1.51435	1238.38	3.04083
1236.69	0.01545	1236.69	1.51574	1236.69	3.0393
1235	0.0113	1235	1.51504	1235	3.03807
1233.31	0.01337	1233.31	1.51712	1233.31	3.0405
1231.62	0.01393	1231.62	1.51559	1231.62	3.04216
1229.94	0.01468	1229.94	1.51697	1229.94	3.0379
1228.25	0.01543	1228.25	1.51544	1228.25	3.03925
1226.55	0.01449	1226.55	1.51585	1226.55	3.04197
1224.87	0.0158	1224.87	1.51724	1224.87	3.0406
1223.17	0.01391	1223.17	1.51821	1223.17	3.03968
1221.48	0.01128	1221.48	1.51737	1221.48	3.03922
1219.79	0.01259	1219.79	1.51737	1219.79	3.03754
1218.1	0.01616	1218.1	1.51764	1218.1	3.04299
1216.4	0.01503	1216.4	1.51805	1216.4	3.0401
1214.71	0.01653	1214.71	1.51902	1214.71	3.04206
1213.02	0.01483	1213.02	1.52179	1213.02	3.04053
1211.32	0.01558	1211.32	1.52026	1211.32	3.04098
1209.63	0.01595	1209.63	1.51804	1209.63	3.03976
1207.93	0.01764	1207.93	1.51817	1207.93	3.04202
[truncated: 634 more rows]

## Sheet: Figure 3c
DMTPA		DMTPA-5 min		DMTPA-12 h
Wavenumber (cm-1)	IR absorbance	Wavenumber (cm-2)	IR absorbance	Wavenumber (cm-3)	IR absorbance
1484.98	0.00155	1484.98	0.0185	1484.98	0.00686
1486.91	0.000149405	1486.91	0.02067	1486.91	0.00942
1488.84	0.000704971	1488.84	0.02396	1488.84	0.01603
1490.77	0.00297	1490.77	0.03046	1490.77	0.03189
1492.7	0.00512	1492.7	0.0386	1492.7	0.0593
1494.62	0.00769	1494.62	0.04947	1494.62	0.10335
1496.55	0.01563	1496.55	0.07113	1496.55	0.17691
1498.48	0.03461	1498.48	0.11014	1498.48	0.28858
1500.41	0.0627	1500.41	0.15694	1500.41	0.41695
1502.34	0.0867	1502.34	0.18504	1502.34	0.50429
1504.27	0.0905	1504.27	0.17141	1504.27	0.49342
1506.2	0.06987	1506.2	0.11925	1506.2	0.38039
1508.12	0.03756	1508.12	0.05752	1508.12	0.22548
1510.05	0.01202	1510.05	0.01638	1510.05	0.10492
1511.98	0.00184	1511.98	0.00438	1511.98	0.05269
1513.91	0.00223	1513.91	0.00926	1513.91	0.05039
1515.84	0.00455	1515.84	0.0161	1515.84	0.06374
1517.77	0.00534	1517.77	0.01992	1517.77	0.07605
1519.7	0.00587	1519.7	0.02295	1519.7	0.08802
1521.62	0.00715	1521.62	0.02652	1521.62	0.10102
1523.55	0.00835	1523.55	0.02934	1523.55	0.11194
1525.48	0.00886	1525.48	0.03082	1525.48	0.1199
1527.41	0.0094	1527.41	0.03232	1527.41	0.12915
1529.34	0.01061	1529.34	0.03489	1529.34	0.14369
1531.27	0.0122	1531.27	0.03795	1531.27	0.16292
1533.2	0.01358	1533.2	0.04028	1533.2	0.1823
1535.12	0.01442	1535.12	0.04111	1535.12	0.19526
1537.05	0.01445	1537.05	0.04	1537.05	0.19519
1538.98	0.0134	1538.98	0.0369	1538.98	0.17992
1540.91	0.01158	1540.91	0.03268	1540.91	0.1553
1542.84	0.00978	1542.84	0.02873	1542.84	0.13158
1544.77	0.0085	1544.77	0.02572	1544.77	0.1148
1546.69	0.00749	1546.69	0.02321	1546.69	0.10299
1548.62	0.00639	1548.62	0.02068	1548.62	0.09134
1550.55	0.00524	1550.55	0.01837	1550.55	0.07854
1552.48	0.00428	1552.48	0.01675	1552.48	0.06676
1554.41	0.00355	1554.41	0.0159	1554.41	0.05761
1556.34	0.00301	1556.34	0.01545	1556.34	0.05052
1558.27	0.00272	1558.27	0.01509	1558.27	0.04451
1560.19	0.00261	1560.19	0.01455	1560.19	0.03933
1562.12	0.00242	1562.12	0.01365	1562.12	0.03469
1564.05	0.00195	1564.05	0.01241	1564.05	0.02973
1565.98	0.00136	1565.98	0.0112	1565.98	0.02391
1567.91	0.000878414	1567.91	0.01026	1567.91	0.01769
1569.84	0.000522951	1569.84	0.00956	1569.84	0.01201
1571.77	0.000219828	1571.77	0.00899	1571.77	0.00752
1573.69	3.8391e-06	1573.69	0.0086	1573.69	0.00436
1575.62	-5.22103e-05	1575.62	0.00852	1575.62	0.0023
1577.55	-1.21113e-05	1577.55	0.00859	1577.55	0.00102
1579.48	5.13288e-06	1579.48	0.00863	1579.48	0.000384461
1581.41	1.24731e-08	1581.41	0.00864	1581.41	0.000700745
1583.34	5.04679e-05	1583.34	0.00879	1583.34	0.00239
1585.27	0.000160202	1585.27	0.00914	1585.27	0.00531
1587.19	0.000277636	1587.19	0.00956	1587.19	0.00864
1589.12	0.000400302	1589.12	0.00993	1589.12	0.01159
1591.05	0.00055253	1591.05	0.01029	1591.05	0.01396
1592.98	0.000710938	1592.98	0.01075	1592.98	0.01605
1594.91	0.000850322	1594.91	0.0115	1594.91	0.01829
1596.84	0.00102	1596.84	0.01277	1596.84	0.02114
1598.77	0.00132	1598.77	0.01474	1598.77	0.02529
1600.69	0.00178	1600.69	0.01746	1600.69	0.03169
1602.62	0.00241	1602.62	0.02063	1602.62	0.04086
1604.55	0.0032	1604.55	0.02358	1604.55	0.05188
1606.48	0.00399	1606.48	0.02545	1606.48	0.06205
1608.41	0.00447	1608.41	0.02565	1608.41	0.0679
1610.34	0.00439	1610.34	0.02422	1610.34	0.06719
1612.27	0.00384	1612.27	0.02182	1612.27	0.06046
1614.19	0.00315	1614.19	0.01927	1614.19	0.05058
1616.12	0.00254	1616.12	0.01703	1616.12	0.04075
1618.05	0.00203	1618.05	0.01515	1618.05	0.03255
1619.98	0.00157	1619.98	0.01347	1619.98	0.02582
1621.91	0.00118	1621.91	0.01195	1621.91	0.01976
1623.84	0.00086605	1623.84	0.01065	1623.84	0.01404
1625.77	0.000535324	1625.77	0.00953	1625.77	0.00878
1627.69	2.10789e-05	1627.69	0.00821	1627.69	0.00425
1629.62	-0.000755474	1629.62	0.00625	1629.62	0.000866802

## Sheet: Figure 4b
DETPA		DETPA-10 min
Wavelength (nm)	Intensity	Wavelength (nm)	Intensity
390	548367	390	589437
395	507449	395	525440
400	513495	400	490846
405	524981	405	459701
410	536775	410	436595
415	559981	415	432091
420	593115	420	439826
425	623556	425	446006
430	643311	430	447746
435	651510	435	451743
440	647514	440	460889
445	631095	445	470504
450	606787	450	475386
455	580611	455	474488
460	553238	460	469272
465	521604	465	461452
470	486260	470	452006
475	452101	475	439838
480	422163	480	422212
485	395452	485	398506
490	371183	490	372124
495	350565	495	346728
500	333162	500	322733
505	315487	505	300336
510	295289	510	283414
515	274463	515	275462
520	255899	520	272281
525	239972	525	264168
530	226011	530	247216
535	214757	535	228609
540	206673	540	218204
545	199443	545	217576
550	189977	550	219921
555	178185	555	218501
560	166452	560	211768
565	155914	565	201149
570	145641	570	187836
575	135264	575	173860
580	125917	580	165353
585	118132	585	172611
590	110944	590	204362
595	103896	595	258944
600	98122.9	600	319959
605	94394.9	605	363327
610	91519.1	610	372964
615	87831.4	615	351961
620	83062.4	620	318718
625	77589	625	292486
630	71130.8	630	282518
635	63840.1	635	288535
640	57795.8	640	307520
645	55394	645	337978
650	56344.3	650	378464
655	57870.9	655	423002
660	57832.1	660	458436
665	56005	665	468554
670	52411.4	670	444879
675	46715.8	675	395116
680	40103	680	338562
685	35483.4	685	290858
690	34125.5	690	254488
695	33703.7	695	225471
700	31579.2	700	205433
705	28576.7	705	201192
710	27184.6	710	212776
715	27252.7	715	228569
720	26477.4	720	235943
725	24519.6	725	232666
730	23188.2	730	223959
735	22541.1	735	212479
740	20622.8	740	197443
745	17617.7	745	180998
750	15907.9	750	167082
755	15004.7	755	153634
760	12109.3	760	134901
765	9786.31	765	113968
770	14693.1	770	102175
775	22650.4	775	99366.3
780	19118.7	780	87699.7
785	10351.7	785	62257.7
790	5469.35	790	50745.2
795	1686.41	795	34740.5
800	193.182	800	18207.9

## Sheet: Figure 4c
DiPTPA		DiPTPA-10 min
Wavelength (nm)	Intensity	Wavelength (nm)	Intensity
370	51246.7	370	11644.1
375	123032	375	22070
380	363514	380	57939.5
385	1.31441e+06	385	205447
390	2.4334e+06	390	381686
395	2.38097e+06	395	376537
400	2.39535e+06	400	383464
405	3.08367e+06	405	497554
410	3.57903e+06	410	585209
415	3.92494e+06	415	651781
420	3.86647e+06	420	643405
425	3.53743e+06	425	586781
430	3.50184e+06	430	586158
435	3.54477e+06	435	600979
440	3.45681e+06	440	578262
445	3.28199e+06	445	541346
450	2.90785e+06	450	484578
455	2.5181e+06	455	426309
460	2.28176e+06	460	395873
465	2.14084e+06	465	378464
470	1.97355e+06	470	354476
475	1.76145e+06	475	320474
480	1.56493e+06	480	287633
485	1.38407e+06	485	258880
490	1.20505e+06	490	232386
495	1.0561e+06	495	209865
500	940154	500	192835
505	839181	505	178088
510	747284	510	162234
515	652708	515	145790
520	571168	520	131526
525	498002	525	119123
530	437688	530	109650
535	387237	535	102133
540	342688	540	94869.7
545	306934	545	89928
550	275036	550	84113.4
555	247198	555	76603.7
560	219910	560	69677.5
565	193044	565	63031.4
570	173777	570	56923.7
575	155767	575	52132.1
580	138142	580	47999.7
585	124819	585	44786.1
590	112431	590	42168.7
595	101584	595	39700.5
600	94041.4	600	37117.6
605	87672.8	605	34875.3
610	80949.4	610	32232.9
615	73982.8	615	29128.1
620	68407.4	620	28045.5
625	64067.5	625	26287.8
630	60245.5	630	24508.6
635	56831.8	635	23913
640	54839.4	640	23179.9
645	52433.5	645	22033.3
650	51249.5	650	21106.6
655	50634.7	655	20746.7
660	50519.1	660	19967.3
665	48730.1	665	18942
670	50981.5	670	18711.2
675	44713.7	675	16509.9
680	20979.4	680	11257.3
685	12317.6	685	9027.47
690	12780.1	690	8654.18
695	11059	695	8046.41
700	10544.1	700	7827.44
705	9379.12	705	7553.46
710	9103.74	710	7146.93
715	8107.34	715	6722.18
720	8069.53	720	6643.36
725	7573.78	725	6275.65
730	6746.44	730	5610.97
735	6032.01	735	5007.75
740	5800.29	740	4582.26
745	4689.03	745	4166.31
750	5021.82	750	3947.06
755	4534.89	755	3787.6
760	3961.26	760	4030
765	3703.49	765	3507.28
770	3646.6	770	3108.69
775	3432.86	775	3069.1
780	3533.75	780	2718.79
785	3255.5	785	2486.16
790	3357.79	790	2345.89
795	2921.2	795	2085.12
800	2237.71	800	2126.86

## Sheet: Figure 4d
DETPA		DETPA-12 h
Wavenumber (cm-1)	IR absorbance	Wavenumber (cm-1)	IR absorbance
1467.62	0.03757	1467.62	0.09579
1469.55	0.07542	1469.55	0.14984
1471.48	0.10525	1471.48	0.19731
1473.41	0.1203	1473.41	0.22311
1475.34	0.11679	1475.34	0.21787
1477.27	0.09624	1477.27	0.18317
1479.2	0.06561	1479.2	0.13137
1481.12	0.03463	1481.12	0.07977
1483.05	0.01157	1483.05	0.04239
1484.98	-0.000142975	1484.98	0.02418
1486.91	-0.0024	1486.91	0.02106
1488.84	0.000130155	1488.84	0.02505
1490.77	0.00375	1490.77	0.03081
1492.7	0.00822	1492.7	0.03918
1494.62	0.01624	1494.62	0.0554
1496.55	0.03062	1496.55	0.08377
1498.48	0.05111	1498.48	0.12262
1500.41	0.07341	1500.41	0.16326
1502.34	0.09092	1502.34	0.19377
1504.27	0.09822	1504.27	0.20508
1506.2	0.09399	1506.2	0.19569
1508.12	0.0816	1508.12	0.17205
1510.05	0.06701	1510.05	0.14486
1511.98	0.05567	1511.98	0.12356
1513.91	0.05006	1513.91	0.11242
1515.84	0.04926	1515.84	0.10982
1517.77	0.05033	1517.77	0.1106
1519.7	0.0503	1519.7	0.10944
1521.62	0.04756	1521.62	0.10323
1523.55	0.04211	1523.55	0.09166
1525.48	0.03492	1525.48	0.07627
1527.41	0.02709	1527.41	0.05922
1529.34	0.01948	1529.34	0.04243
1531.27	0.0127	1531.27	0.02737
1533.2	0.00724	1533.2	0.01519
1535.12	0.00351	1535.12	0.00667
1537.05	0.00162	1537.05	0.00203
1538.98	0.00131	1538.98	0.000824841
1540.91	0.002	1540.91	0.00203
1542.84	0.00308	1542.84	0.00444
1544.77	0.00411	1544.77	0.007
1546.7	0.00491	1546.7	0.00901
1548.62	0.00538	1548.62	0.01002
1550.55	0.00541	1550.55	0.00981
1552.48	0.00491	1552.48	0.00837
1554.41	0.00389	1554.41	0.0061
1556.34	0.00267	1556.34	0.00373
1558.27	0.00175	1558.27	0.00217
1560.19	0.00158	1560.19	0.00208
1562.12	0.00227	1562.12	0.00351
1564.05	0.00353	1564.05	0.00591
1565.98	0.00484	1565.98	0.00844
1567.91	0.00581	1567.91	0.01045
1569.84	0.00629	1569.84	0.01165
1571.77	0.00636	1571.77	0.01207
1573.69	0.00613	1573.69	0.01181
1575.62	0.00561	1575.62	0.01083
1577.55	0.00471	1577.55	0.00909
1579.48	0.00346	1579.48	0.00669
1581.41	0.00205	1581.41	0.00408
1583.34	0.000854743	1583.34	0.00191
1585.27	0.000156517	1585.27	0.000699223

[truncated: 6 more sheets: Figure 4e, Figure 5b, Figure 5c, Figure 5d, Figure 5e, Figure 6b]
